# Supplementary material for: A dynamic picture of the halolactonization reaction through a combination of ab initio metadynamics and experimental investigations
Source: Chem Sci. 2021 Apr 26;12(22):7746–57. doi: 10.1039/d1sc01014j (PMC8188468; doi:10.1039/d1sc01014j)
Supplement: SC-012-D1SC01014J-s003 [file SC-012-D1SC01014J-s003.cif]

# Electronic Supplementary Material (ESI) for Chemical Science.
# This journal is © The Royal Society of Chemistry 2021

####################################################################### 
# 
# This file contains crystal structure data downloaded from the 
# Cambridge Structural Database (CSD) hosted by the Cambridge 
# Crystallographic Data Centre (CCDC).
# 
# Full information about CCDC data access policies and citation 
# guidelines are available at http://www.ccdc.cam.ac.uk/access/V1 
# 
# Audit and citation data items may have been added by the CCDC. 
# Please retain this information to preserve the provenance of 
# this file and to allow appropriate attribution of the data. 
# 
#######################################################################

data_dan9754
_database_code_depnum_ccdc_archive 'CCDC 2056208'
loop_
_audit_author_name
_audit_author_address
'Constantin G. Daniliuc'
;Organisch Chemisches Institut WWU University of Muenster
Germany
;
_audit_update_record             
;
2021-01-14 deposited with the CCDC.	2021-04-23 downloaded from the CCDC.
;

_audit_creation_method           'APEX3 v2016.1-0'
_chemical_name_systematic        ?
_chemical_name_common            ?
_chemical_formula_moiety         ?
_chemical_formula_sum            'C12 H11 Cl O2'
_chemical_formula_iupac          ?
_chemical_formula_weight         222.66

_chemical_melting_point          ?

_space_group_crystal_system      monoclinic
_space_group_name_H-M_alt        'P 1 21/n 1'
_space_group_name_Hall           '-P 2yn'
loop_
_space_group_symop_operation_xyz
'x, y, z'
'-x+1/2, y+1/2, -z+1/2'
'-x, -y, -z'
'x-1/2, -y-1/2, z-1/2'

_cell_length_a                   5.75830(10)
_cell_length_b                   9.7431(2)
_cell_length_c                   18.3135(5)
_cell_angle_alpha                90
_cell_angle_beta                 94.0580(10)
_cell_angle_gamma                90
_cell_volume                     1024.88(4)
_cell_formula_units_Z            4
_cell_measurement_reflns_used    9930
_cell_measurement_theta_min      4.1185
_cell_measurement_theta_max      27.4714
_cell_measurement_temperature    100.(2)

_exptl_crystal_description       prism
_exptl_crystal_colour            colourless
_exptl_crystal_size_max          0.194
_exptl_crystal_size_mid          0.188
_exptl_crystal_size_min          0.098
_exptl_crystal_density_diffrn    1.443
_exptl_crystal_density_meas      ?
_exptl_crystal_density_method    'not measured'
_exptl_crystal_F_000             464

_exptl_absorpt_coefficient_mu    0.347
_exptl_absorpt_correction_type   multi-scan
_exptl_absorpt_process_details   
;
Bruker AXS (2014). SADABS, Version 2014/5, Bruker AXS Inc., Madison, Wisconsin,
USA.
;
_exptl_absorpt_correction_T_min  0.92
_exptl_absorpt_correction_T_max  0.97

_exptl_special_details           
;
;

_diffrn_ambient_temperature      100.(2)

_diffrn_source                   'Mo ImS'
_diffrn_source_type              'micro focus tube'

_diffrn_radiation_type           'Mo K\a'
_diffrn_radiation_wavelength     0.71073
_diffrn_radiation_monochromator  'MX mirror'

_diffrn_measurement_device_type  'Bruker D8 Venture PHOTON 100 CMOS'
_diffrn_measurement_method       'omega and phi scans'

_diffrn_detector_area_resol_mean 7.3910

_diffrn_reflns_number            23308
_diffrn_reflns_av_R_equivalents  0.0244
_diffrn_reflns_av_unetI/netI     0.0110
_diffrn_reflns_theta_min         3.79
_diffrn_reflns_theta_max         27.49
_diffrn_reflns_theta_full        27.49
_diffrn_measured_fraction_theta_max 0.988
_diffrn_measured_fraction_theta_full 0.988
_diffrn_reflns_limit_h_min       -7
_diffrn_reflns_limit_h_max       7
_diffrn_reflns_limit_k_min       -12
_diffrn_reflns_limit_k_max       12
_diffrn_reflns_limit_l_min       -23
_diffrn_reflns_limit_l_max       23

_refine_special_details          
;

Reflections were merged by SHELXL according to the crystal
class for the calculation of statistics and refinement.

_reflns_Friedel_fraction is defined as the number of unique
Friedel pairs measured divided by the number that would be
possible theoretically, ignoring centric projections and
systematic absences.
;

_reflns_number_total             2335
_reflns_number_gt                2257
_reflns_threshold_expression     'I > 2\s(I)'

_refine_ls_structure_factor_coef Fsqd
_refine_ls_matrix_type           full
_refine_ls_R_factor_all          0.0284
_refine_ls_R_factor_gt           0.0276
_refine_ls_wR_factor_gt          0.0675
_refine_ls_wR_factor_ref         0.0680
_refine_ls_goodness_of_fit_ref   1.043
_refine_ls_restrained_S_all      1.043
_refine_ls_number_reflns         2335
_refine_ls_number_parameters     136
_refine_ls_number_restraints     0
_refine_ls_number_constraints    ?
_refine_ls_hydrogen_treatment    constr
_refine_ls_weighting_scheme      calc
_refine_ls_weighting_details     
'w=1/[\s^2^(Fo^2^)+(0.0285P)^2^+0.5981P] where P=(Fo^2^+2Fc^2^)/3'

_atom_sites_solution_hydrogens   geom
_atom_sites_solution_primary     ?
_atom_sites_solution_secondary   ?

_refine_ls_shift/su_max          0.001
_refine_ls_shift/su_mean         0.000
_refine_diff_density_max         0.383
_refine_diff_density_min         -0.188
_refine_ls_extinction_method     none
_refine_ls_extinction_coef       ?

loop_
_atom_type_symbol
_atom_type_description
_atom_type_scat_dispersion_real
_atom_type_scat_dispersion_imag
_atom_type_scat_source
C C 0.0033 0.0016 'International Tables Vol C Tables 4.2.6.8 and 6.1.1.4'
H H 0.0000 0.0000 'International Tables Vol C Tables 4.2.6.8 and 6.1.1.4'
O O 0.0106 0.0060 'International Tables Vol C Tables 4.2.6.8 and 6.1.1.4'
Cl Cl 0.1484 0.1585 'International Tables Vol C Tables 4.2.6.8 and 6.1.1.4'

_computing_data_collection       
;

APEX3 v2016.1-0 (Bruker AXS Inc., 2016)
;
_computing_cell_refinement       'SAINT V8.37A (Bruker AXS Inc., 2015)'
_computing_data_reduction        'SAINT V8.37A (Bruker AXS Inc., 2015)'
_computing_structure_solution    'SHELXL-2014/7 (Sheldrick, 2014)'
_computing_structure_refinement  'SHELXL-2014/7 (Sheldrick, 2014)'
_computing_molecular_graphics    'XP (Sheldrick, 2014)'
_computing_publication_material  'SHELXL-2014/7 (Sheldrick, 2014)'

loop_
_atom_site_type_symbol
_atom_site_label
_atom_site_fract_x
_atom_site_fract_y
_atom_site_fract_z
_atom_site_U_iso_or_equiv
_atom_site_adp_type
_atom_site_calc_flag
_atom_site_refinement_flags_adp
_atom_site_refinement_flags_occupancy
_atom_site_refinement_flags_posn
_atom_site_occupancy
_atom_site_disorder_assembly
_atom_site_disorder_group
Cl Cl1 0.01557(5) 0.58855(3) 0.34582(2) 0.01978(9) Uani d . . . 1 . .
O O1 -0.05981(14) 0.28461(9) 0.18635(4) 0.01853(18) Uani d . . . 1 . .
O O2 0.15325(13) 0.30825(8) 0.29197(4) 0.01428(17) Uani d . . . 1 . .
C C1 0.7687(2) 0.12008(13) 0.41189(7) 0.0218(2) Uani d . . . 1 . .
H H1 0.8884 0.0575 0.4014 0.026 Uiso calc U . R 1 . .
C C2 0.6942(2) 0.12728(13) 0.48244(7) 0.0229(2) Uani d . . . 1 . .
H H2 0.7636 0.069 0.5194 0.028 Uiso calc U . R 1 . .
C C3 0.5196(2) 0.21843(12) 0.49985(6) 0.0197(2) Uani d . . . 1 . .
H H3 0.4697 0.223 0.5481 0.024 Uiso calc U . R 1 . .
C C4 0.42049(19) 0.30248(11) 0.44462(6) 0.0157(2) Uani d . . . 1 . .
C C5 0.49499(18) 0.29416(11) 0.37377(6) 0.0139(2) Uani d . . . 1 . .
C C6 0.66935(19) 0.20381(12) 0.35642(6) 0.0170(2) Uani d . . . 1 . .
H H6 0.7194 0.1992 0.3082 0.02 Uiso calc U . R 1 . .
C C7 0.2304(2) 0.40898(12) 0.44815(6) 0.0177(2) Uani d . . . 1 . .
H H7A 0.2528 0.4661 0.4928 0.021 Uiso calc U . R 1 . .
H H7B 0.0741 0.3662 0.4461 0.021 Uiso calc U . R 1 . .
C C8 0.26673(18) 0.49242(11) 0.37885(6) 0.0152(2) Uani d . . . 1 . .
H H8 0.3957 0.5591 0.3909 0.018 Uiso calc U . R 1 . .
C C9 0.35262(18) 0.38885(11) 0.32292(6) 0.0130(2) Uani d . . . 1 . .
C C10 0.46563(19) 0.44915(12) 0.25643(6) 0.0159(2) Uani d . . . 1 . .
H H10A 0.5113 0.546 0.2654 0.019 Uiso calc U . R 1 . .
H H10B 0.6053 0.3958 0.2455 0.019 Uiso calc U . R 1 . .
C C11 0.2773(2) 0.43844(12) 0.19377(6) 0.0175(2) Uani d . . . 1 . .
H H11A 0.2036 0.5288 0.1835 0.021 Uiso calc U . R 1 . .
H H11B 0.3435 0.4045 0.1487 0.021 Uiso calc U . R 1 . .
C C12 0.10350(18) 0.33779(11) 0.22030(6) 0.0140(2) Uani d . . . 1 . .

loop_
_atom_site_aniso_label
_atom_site_aniso_U_11
_atom_site_aniso_U_22
_atom_site_aniso_U_33
_atom_site_aniso_U_12
_atom_site_aniso_U_13
_atom_site_aniso_U_23
Cl1 0.01750(14) 0.01929(15) 0.02242(15) 0.00535(10) 0.00052(10) -0.00028(10)
O1 0.0172(4) 0.0217(4) 0.0164(4) -0.0018(3) -0.0006(3) -0.0027(3)
O2 0.0137(3) 0.0163(4) 0.0128(4) -0.0038(3) 0.0010(3) -0.0003(3)
C1 0.0203(5) 0.0209(6) 0.0239(6) 0.0056(5) -0.0001(4) -0.0009(5)
C2 0.0277(6) 0.0207(6) 0.0194(6) 0.0033(5) -0.0048(5) 0.0025(4)
C3 0.0267(6) 0.0193(5) 0.0130(5) -0.0011(5) 0.0003(4) -0.0006(4)
C4 0.0176(5) 0.0142(5) 0.0154(5) -0.0014(4) 0.0014(4) -0.0023(4)
C5 0.0138(5) 0.0130(5) 0.0146(5) -0.0026(4) -0.0002(4) -0.0004(4)
C6 0.0157(5) 0.0183(5) 0.0170(5) -0.0003(4) 0.0017(4) -0.0018(4)
C7 0.0204(5) 0.0181(5) 0.0148(5) 0.0018(4) 0.0032(4) -0.0024(4)
C8 0.0143(5) 0.0147(5) 0.0165(5) 0.0017(4) 0.0003(4) -0.0021(4)
C9 0.0117(4) 0.0131(5) 0.0144(5) -0.0025(4) 0.0013(4) -0.0011(4)
C10 0.0150(5) 0.0169(5) 0.0160(5) -0.0018(4) 0.0029(4) 0.0019(4)
C11 0.0189(5) 0.0176(5) 0.0160(5) -0.0025(4) 0.0015(4) 0.0035(4)
C12 0.0147(5) 0.0138(5) 0.0138(5) 0.0024(4) 0.0026(4) -0.0009(4)

_geom_special_details            
;

All esds (except the esd in the dihedral angle between two l.s. planes)
are estimated using the full covariance matrix.  The cell esds are taken
into account individually in the estimation of esds in distances, angles
and torsion angles; correlations between esds in cell parameters are only
used when they are defined by crystal symmetry.  An approximate (isotropic)
treatment of cell esds is used for estimating esds involving l.s. planes.
;

loop_
_geom_bond_atom_site_label_1
_geom_bond_atom_site_label_2
_geom_bond_site_symmetry_2
_geom_bond_distance
_geom_bond_publ_flag
Cl1 C8 . 1.7919(11) ?
O1 C12 . 1.2069(14) ?
O2 C12 . 1.3544(13) ?
O2 C9 . 1.4709(12) ?
C1 C2 . 1.3915(17) ?
C1 C6 . 1.3938(16) ?
C1 H1 . 0.95 ?
C2 C3 . 1.3951(17) ?
C2 H2 . 0.95 ?
C3 C4 . 1.3920(16) ?
C3 H3 . 0.95 ?
C4 C5 . 1.3974(15) ?
C4 C7 . 1.5128(15) ?
C5 C6 . 1.3889(15) ?
C5 C9 . 1.5108(15) ?
C6 H6 . 0.95 ?
C7 C8 . 1.5340(15) ?
C7 H7A . 0.99 ?
C7 H7B . 0.99 ?
C8 C9 . 1.5439(14) ?
C8 H8 . 1.0 ?
C9 C10 . 1.5373(14) ?
C10 C11 . 1.5255(15) ?
C10 H10A . 0.99 ?
C10 H10B . 0.99 ?
C11 C12 . 1.5062(15) ?
C11 H11A . 0.99 ?
C11 H11B . 0.99 ?

loop_
_geom_angle_atom_site_label_1
_geom_angle_atom_site_label_2
_geom_angle_atom_site_label_3
_geom_angle_site_symmetry_1
_geom_angle_site_symmetry_3
_geom_angle
_geom_angle_publ_flag
C12 O2 C9 . . 111.45(8) ?
C2 C1 C6 . . 120.65(11) ?
C2 C1 H1 . . 119.7 ?
C6 C1 H1 . . 119.7 ?
C1 C2 C3 . . 121.23(11) ?
C1 C2 H2 . . 119.4 ?
C3 C2 H2 . . 119.4 ?
C4 C3 C2 . . 118.27(11) ?
C4 C3 H3 . . 120.9 ?
C2 C3 H3 . . 120.9 ?
C3 C4 C5 . . 120.23(10) ?
C3 C4 C7 . . 129.28(10) ?
C5 C4 C7 . . 110.49(9) ?
C6 C5 C4 . . 121.58(10) ?
C6 C5 C9 . . 127.98(10) ?
C4 C5 C9 . . 110.37(9) ?
C5 C6 C1 . . 118.04(10) ?
C5 C6 H6 . . 121.0 ?
C1 C6 H6 . . 121.0 ?
C4 C7 C8 . . 100.77(8) ?
C4 C7 H7A . . 111.6 ?
C8 C7 H7A . . 111.6 ?
C4 C7 H7B . . 111.6 ?
C8 C7 H7B . . 111.6 ?
H7A C7 H7B . . 109.4 ?
C7 C8 C9 . . 105.74(9) ?
C7 C8 Cl1 . . 113.72(8) ?
C9 C8 Cl1 . . 113.98(7) ?
C7 C8 H8 . . 107.7 ?
C9 C8 H8 . . 107.7 ?
Cl1 C8 H8 . . 107.7 ?
O2 C9 C5 . . 106.63(8) ?
O2 C9 C10 . . 105.16(8) ?
C5 C9 C10 . . 118.68(9) ?
O2 C9 C8 . . 109.06(8) ?
C5 C9 C8 . . 100.11(8) ?
C10 C9 C8 . . 116.68(9) ?
C11 C10 C9 . . 104.56(8) ?
C11 C10 H10A . . 110.8 ?
C9 C10 H10A . . 110.8 ?
C11 C10 H10B . . 110.8 ?
C9 C10 H10B . . 110.8 ?
H10A C10 H10B . . 108.9 ?
C12 C11 C10 . . 104.78(9) ?
C12 C11 H11A . . 110.8 ?
C10 C11 H11A . . 110.8 ?
C12 C11 H11B . . 110.8 ?
C10 C11 H11B . . 110.8 ?
H11A C11 H11B . . 108.9 ?
O1 C12 O2 . . 120.77(10) ?
O1 C12 C11 . . 128.66(10) ?
O2 C12 C11 . . 110.56(9) ?

loop_
_geom_torsion_atom_site_label_1
_geom_torsion_atom_site_label_2
_geom_torsion_atom_site_label_3
_geom_torsion_atom_site_label_4
_geom_torsion_site_symmetry_1
_geom_torsion_site_symmetry_2
_geom_torsion_site_symmetry_3
_geom_torsion_site_symmetry_4
_geom_torsion
_geom_torsion_publ_flag
C6 C1 C2 C3 . . . . -0.30(19) ?
C1 C2 C3 C4 . . . . 0.12(18) ?
C2 C3 C4 C5 . . . . 0.28(17) ?
C2 C3 C4 C7 . . . . 179.88(11) ?
C3 C4 C5 C6 . . . . -0.52(16) ?
C7 C4 C5 C6 . . . . 179.82(10) ?
C3 C4 C5 C9 . . . . 176.67(10) ?
C7 C4 C5 C9 . . . . -3.00(12) ?
C4 C5 C6 C1 . . . . 0.34(16) ?
C9 C5 C6 C1 . . . . -176.31(10) ?
C2 C1 C6 C5 . . . . 0.07(18) ?
C3 C4 C7 C8 . . . . 161.66(11) ?
C5 C4 C7 C8 . . . . -18.71(12) ?
C4 C7 C8 C9 . . . . 32.89(10) ?
C4 C7 C8 Cl1 . . . . 158.70(7) ?
C12 O2 C9 C5 . . . . -140.77(9) ?
C12 O2 C9 C10 . . . . -13.91(11) ?
C12 O2 C9 C8 . . . . 111.95(9) ?
C6 C5 C9 O2 . . . . 86.54(12) ?
C4 C5 C9 O2 . . . . -90.42(10) ?
C6 C5 C9 C10 . . . . -31.79(16) ?
C4 C5 C9 C10 . . . . 151.26(10) ?
C6 C5 C9 C8 . . . . -159.91(11) ?
C4 C5 C9 C8 . . . . 23.13(11) ?
C7 C8 C9 O2 . . . . 77.23(10) ?
Cl1 C8 C9 O2 . . . . -48.43(10) ?
C7 C8 C9 C5 . . . . -34.44(10) ?
Cl1 C8 C9 C5 . . . . -160.09(7) ?
C7 C8 C9 C10 . . . . -163.87(9) ?
Cl1 C8 C9 C10 . . . . 70.48(11) ?
O2 C9 C10 C11 . . . . 18.51(11) ?
C5 C9 C10 C11 . . . . 137.60(10) ?
C8 C9 C10 C11 . . . . -102.48(10) ?
C9 C10 C11 C12 . . . . -16.62(11) ?
C9 O2 C12 O1 . . . . -177.60(9) ?
C9 O2 C12 C11 . . . . 3.20(11) ?
C10 C11 C12 O1 . . . . -170.18(11) ?
C10 C11 C12 O2 . . . . 8.94(12) ?

_shelx_res_file                  
;


    dan9754.res created by SHELXL-2014/7


TITL dan9754.res in P2(1)/n
CELL  0.71073   5.7583   9.7431  18.3135   90.000   94.058   90.000
ZERR    4.000   0.0001   0.0002   0.0005    0.000    0.001    0.000
LATT 1
SYMM 1/2-X, 1/2+Y, 1/2-Z
SFAC C  H  O  Cl
UNIT 48  44  8  4
SIZE 0.098 0.188 0.194
TEMP -173.150
ACTA
CONF

L.S. 30
BOND $H
FMAP 2
PLAN 10

OMIT     0   1   1
OMIT     3   6   0
OMIT    -1   0   7
OMIT     0   6   3
OMIT    -3   9   6
OMIT    -2   3   4

HTAB

WGHT    0.028500    0.598100
FVAR       1.44008
CL1   4    0.015565    0.588550    0.345822    11.00000    0.01750    0.01929 =
         0.02242   -0.00028    0.00052    0.00535
O1    3   -0.059815    0.284613    0.186355    11.00000    0.01717    0.02172 =
         0.01644   -0.00267   -0.00059   -0.00179
O2    3    0.153247    0.308248    0.291974    11.00000    0.01367    0.01633 =
         0.01284   -0.00027    0.00103   -0.00376
C1    1    0.768661    0.120077    0.411892    11.00000    0.02031    0.02089 =
         0.02385   -0.00092   -0.00011    0.00562
AFIX  43
H1    2    0.888358    0.057468    0.401438    11.00000   -1.20000
AFIX   0
C2    1    0.694218    0.127279    0.482441    11.00000    0.02774    0.02074 =
         0.01940    0.00246   -0.00476    0.00328
AFIX  43
H2    2    0.763578    0.069036    0.519446    11.00000   -1.20000
AFIX   0
C3    1    0.519628    0.218433    0.499846    11.00000    0.02665    0.01932 =
         0.01302   -0.00058    0.00027   -0.00112
AFIX  43
H3    2    0.469705    0.223023    0.548129    11.00000   -1.20000
AFIX   0
C4    1    0.420492    0.302477    0.444620    11.00000    0.01757    0.01421 =
         0.01538   -0.00234    0.00137   -0.00144
C5    1    0.494993    0.294158    0.373772    11.00000    0.01381    0.01304 =
         0.01456   -0.00035   -0.00016   -0.00262
C6    1    0.669346    0.203811    0.356415    11.00000    0.01574    0.01828 =
         0.01705   -0.00184    0.00167   -0.00029
AFIX  43
H6    2    0.719435    0.199223    0.308152    11.00000   -1.20000
AFIX   0
C7    1    0.230433    0.408975    0.448153    11.00000    0.02036    0.01814 =
         0.01484   -0.00239    0.00324    0.00177
AFIX  23
H7A   2    0.252811    0.466065    0.492816    11.00000   -1.20000
H7B   2    0.074127    0.366240    0.446114    11.00000   -1.20000
AFIX   0
C8    1    0.266729    0.492418    0.378847    11.00000    0.01433    0.01470 =
         0.01651   -0.00214    0.00034    0.00167
AFIX  13
H8    2    0.395713    0.559143    0.390932    11.00000   -1.20000
AFIX   0
C9    1    0.352616    0.388845    0.322917    11.00000    0.01165    0.01315 =
         0.01438   -0.00108    0.00134   -0.00248
C10   1    0.465628    0.449154    0.256433    11.00000    0.01499    0.01689 =
         0.01600    0.00191    0.00288   -0.00184
AFIX  23
H10A  2    0.511264    0.546002    0.265366    11.00000   -1.20000
H10B  2    0.605307    0.395832    0.245459    11.00000   -1.20000
AFIX   0
C11   1    0.277344    0.438439    0.193771    11.00000    0.01889    0.01756 =
         0.01596    0.00351    0.00155   -0.00249
AFIX  23
H11A  2    0.203634    0.528828    0.183450    11.00000   -1.20000
H11B  2    0.343499    0.404474    0.148710    11.00000   -1.20000
AFIX   0
C12   1    0.103500    0.337789    0.220304    11.00000    0.01471    0.01384 =
         0.01381   -0.00095    0.00261    0.00238
HKLF 4

REM  dan9754.res in P2(1)/n
REM R1 =  0.0276 for    2257 Fo > 4sig(Fo)  and  0.0284 for all    2335 data
REM    136 parameters refined using      0 restraints

END

WGHT      0.0282      0.5992

REM Instructions for potential hydrogen bonds
EQIV $1 -x+1/2, y+1/2, -z+1/2
HTAB C10 O1_$1
EQIV $2 x+1, y, z
HTAB C10 O1_$2

REM Highest difference peak  0.383,  deepest hole -0.188,  1-sigma level  0.042
Q1    1   0.4319  0.3369  0.3429  11.00000  0.05    0.38
Q2    1   0.2934  0.4450  0.3461  11.00000  0.05    0.35
Q3    1   0.1914  0.3863  0.2049  11.00000  0.05    0.31
Q4    1   0.4070  0.4213  0.2874  11.00000  0.05    0.30
Q5    1   0.3269  0.3547  0.4461  11.00000  0.05    0.29
Q6    1   0.4434  0.2777  0.4048  11.00000  0.05    0.29
Q7    1   0.3746  0.4447  0.2229  11.00000  0.05    0.28
Q8    1   0.2431  0.4567  0.4160  11.00000  0.05    0.26
Q9    1   0.5587  0.2437  0.3632  11.00000  0.05    0.26
Q10   1   0.7021  0.1195  0.4444  11.00000  0.05    0.25
;
_shelx_res_checksum              83847

_shelx_hkl_file                  
;
   1   0   0   -2.60    0.60
  -1   0   0   -2.70    0.70
  -1   0   0   -2.90    0.60
  -1   0   0   -3.00    0.50
   2   0   0 1787.72   34.60
  -2   0   0 1791.92   32.90
  -2   0   0 1766.82   34.90
  -2   0   0 1836.62   33.50
   2   0   0 1693.73   34.40
   3   0   0    0.90    1.40
   3   0   0    0.90    1.40
  -3   0   0   -0.50    1.40
  -3   0   0   -0.90    1.20
  -3   0   0   -1.20    1.20
  -4   0   0 4380.06   78.99
  -4   0   0 4346.47   78.99
   4   0   0 4234.58   78.19
  -4   0   0 4265.77   81.79
   4   0   0 4196.68   80.79
   4   0   0 4240.78   80.49
  -5   0   0    3.90    2.40
  -5   0   0    1.00    1.80
  -5   0   0    1.60    1.80
   5   0   0    1.30    1.90
  -6   0   0  572.44   16.70
  -6   0   0  542.85   17.80
  -6   0   0  551.44   16.40
   6   0   0  564.24   17.30
   6   0   0  574.54   18.00
  -7   0   0    2.20    1.90
  -7   0   0    2.30    2.00
   7   0   0    1.70    1.90
   7   0   0    1.10    1.50
  -1  -1   0 2033.30   38.60
  -1  -1   0 2058.99   37.00
   1  -1   0 1950.60   34.40
  -1  -1   0 1987.20   36.70
   1   1   0 1929.81   36.50
  -1   1   0 1953.00   34.40
  -1   1   0 2008.80   34.60
   1   1   0 2007.90   36.90
   1   1   0 1970.30   38.30
  -2  -1   0  128.79    5.30
  -2  -1   0  138.39    6.90
   2  -1   0  122.79    3.70
   2  -1   0  124.29    4.00
  -2  -1   0  139.59    5.70
  -2   1   0  135.09    4.40
  -2   1   0  133.69    4.40
   2   1   0  129.69    6.50
   2   1   0  131.59    5.60
   3  -1   0  944.91   20.20
   3  -1   0  954.90   19.50
  -3  -1   0 1011.40   22.60
  -3  -1   0 1011.50   25.40
  -3  -1   0 1032.60   22.90
  -3   1   0  978.70   19.50
  -3   1   0 1010.30   21.40
   3   1   0  980.20   24.60
   3   1   0 1001.10   22.60
  -3   1   0  974.20   19.90
  -4  -1   0 2356.16   52.39
  -4  -1   0 2447.66   49.00
   4  -1   0 2401.06   46.20
  -4  -1   0 2524.65   49.40
   4  -1   0 2342.97   46.50
  -4   1   0 2468.75   45.70
   4   1   0 2410.16   51.59
  -4   1   0 2415.36   47.60
  -4   1   0 2462.15   46.00
   4   1   0 2439.06   51.39
  -4   1   0 2403.96   46.00
   4   1   0 2470.15   48.80
   5  -1   0  307.07    9.90
   5  -1   0  309.17   10.10
  -5  -1   0  302.57   12.40
  -5  -1   0  324.77   12.40
  -5  -1   0  323.57   12.60
   5   1   0  321.67   14.00
   5   1   0  318.17   13.50
  -5   1   0  312.07    9.70
  -5   1   0  310.67   10.60
  -5   1   0  301.57    9.70
  -6  -1   0  411.56   15.20
  -6  -1   0  427.46   15.30
  -6  -1   0  438.76   16.20
   6   1   0  408.06   16.60
  -6   1   0  430.56   11.70
   6   1   0  409.06   16.20
  -6   1   0  422.66   14.10
  -6   1   0  424.36   11.90
  -7  -1   0  301.27   14.50
  -7  -1   0  312.37   12.90
   7   1   0  249.48   14.40
  -7   1   0  308.27   12.90
   0  -2   0 1206.88   23.00
   0  -2   0 1226.38   23.70
   0  -2   0 1192.48   24.30
   0  -2   0 1231.78   23.50
   0  -2   0 1184.08   25.20
   0   2   0 1206.28   23.60
   0   2   0 1222.48   23.60
   0   2   0 1219.08   23.10
   0   2   0 1186.68   25.20
  -2  -2   0 2893.61   55.29
  -2  -2   0 2916.01   58.69
  -2  -2   0 2878.01   55.49
   2   2   0 2945.91   55.69
   2   2   0 2914.01   58.29
  -3  -2   0  897.01   25.20
  -3  -2   0  919.11   22.40
  -3  -2   0  890.41   21.90
   3   2   0  877.91   22.00
   3   2   0  853.91   24.40
  -4  -2   0 1861.31   40.40
  -4  -2   0 1827.92   40.00
  -4  -2   0 1794.92   43.90
   4   2   0 1771.42   39.50
   4   2   0 1828.52   43.30
   4   2   0 1844.72   43.40
  -5  -2   0  226.18   11.60
  -5  -2   0  231.68   11.20
  -5  -2   0  230.58   11.30
   5   2   0  231.48   13.00
  -5   2   0  237.78    8.20
   5   2   0  246.28   12.90
  -6  -2   0   39.20    6.10
  -6  -2   0   39.30    6.30
   6   2   0   39.50    7.90
   6   2   0   38.30    6.60
  -6   2   0   31.90    4.10
  -7  -2   0  191.58   11.10
  -7  -2   0  199.38   11.40
  -7  -2   0  199.88   11.90
  -7  -2   0  187.78   11.00
  -7   2   0  192.78    9.50
   7   2   0  175.88   11.60
   7   2   0  185.88   12.10
   0  -3   0   -1.50    1.30
   0  -3   0   -2.50    1.00
   0  -3   0   -2.00    1.50
   0  -3   0   -2.60    1.10
   0   3   0   -2.70    1.30
   0   3   0   -4.00    1.00
   0   3   0   -2.90    1.30
   0   3   0   -2.30    0.90
  -1  -3   0 4341.27   93.09
  -1  -3   0 4536.55   82.09
  -1  -3   0 4468.95   80.69
   1  -3   0 4473.05   78.99
   1  -3   0 4422.96   79.19
  -1   3   0 4500.25   78.19
   1   3   0 4494.05   81.79
  -1   3   0 4621.44   81.09
  -1   3   0 4483.15   80.69
   1   3   0 4450.65   81.99
  -1   3   0 4585.24   78.79
   1   3   0 4140.39   87.39
   2  -3   0  773.92   15.60
   2  -3   0  787.02   15.40
  -2  -3   0  797.72   20.20
  -2  -3   0  791.12   19.10
  -2  -3   0  756.52   22.90
  -2  -3   0  806.92   20.60
   2   3   0  797.32   20.50
  -2   3   0  768.52   16.30
  -2   3   0  812.02   16.70
   2   3   0  784.12   19.90
  -3  -3   0  662.83   22.50
  -3  -3   0  665.63   19.50
  -3  -3   0  727.83   19.80
   3   3   0  720.43   22.80
   3   3   0  665.43   19.40
  -4  -3   0  107.79    9.30
  -4  -3   0  107.69    7.60
  -4  -3   0  101.19    8.00
  -4  -3   0  117.89    8.10
   4   3   0  120.19    9.30
   4   3   0  119.99    7.80
   4   3   0  112.79    9.10
  -5  -3   0   86.39    7.50
  -5  -3   0   84.19    7.80
  -5  -3   0   94.59    7.80
   5   3   0   75.09    8.50
   5   3   0   80.69    8.30
  -6  -3   0  165.08   10.70
  -6  -3   0  160.08   10.80
  -6  -3   0  165.38   10.00
  -6  -3   0  175.08   11.20
   6   3   0  179.58   12.20
   6   3   0  166.18   12.50
  -7  -3   0    6.90    3.60
  -7  -3   0   16.90    5.00
  -7  -3   0    6.80    3.70
  -7  -3   0   13.00    3.90
   7   3   0    9.30    4.40
   7   3   0   22.30    6.20
   0  -4   0 1248.98   26.50
   0  -4   0 1336.27   27.50
   0  -4   0 1255.87   27.80
   0  -4   0 1275.17   28.60
   0   4   0 1316.57   30.70
   0   4   0 1287.57   27.90
   0   4   0 1269.57   26.90
   0   4   0 1294.87   30.90
  -1  -4   0   31.20    5.00
   1  -4   0   47.40    3.80
   1  -4   0   44.10    2.90
  -1  -4   0   34.60    4.80
   1  -4   0   41.80    3.70
  -1  -4   0   38.00    3.80
  -1  -4   0   43.60    4.80
  -1  -4   0   29.50    4.60
   1  -4   0   58.79    2.90
  -1   4   0   37.00    4.20
   1   4   0   50.49    4.70
  -1   4   0   49.30    4.50
  -1   4   0   49.50    3.80
  -1   4   0   47.00    3.30
   1   4   0   36.90    5.40
  -2  -4   0  290.27   11.40
   2  -4   0  287.27    8.10
  -2  -4   0  286.47   11.80
  -2  -4   0  309.77   14.30
   2  -4   0  285.27    8.30
  -2  -4   0  289.27   10.70
   2   4   0  283.37   11.50
   2   4   0  303.37   14.10
   2   4   0  312.47   11.70
  -2   4   0  306.57    9.60
  -2   4   0  303.87    7.70
  -2   4   0  299.57    9.30
  -2   4   0  291.77    8.10
  -3  -4   0 1526.75   34.70
  -3  -4   0 1526.95   36.10
  -3  -4   0 1536.05   36.50
  -3  -4   0 1498.05   40.60
   3   4   0 1556.64   36.40
   3   4   0 1584.24   40.90
  -4  -4   0    7.40    3.00
  -4  -4   0    8.50    2.90
  -4  -4   0    7.10    3.60
  -4  -4   0   12.20    3.60
  -4  -4   0    3.90    3.50
   4   4   0    8.50    4.30
   4   4   0    7.90    3.20
  -5  -4   0  498.05   25.70
  -5  -4   0  462.65   18.30
  -5  -4   0  464.45   18.50
  -5  -4   0  435.76   18.50
   5   4   0  425.36   20.80
   5   4   0  472.65   21.30
  -6  -4   0  101.99    9.30
  -6  -4   0   98.29    8.90
  -6  -4   0  112.29    9.90
  -6  -4   0  112.79    8.80
   6   4   0  100.19   10.30
   6   4   0  122.39   11.10
  -7  -4   0  139.89   11.10
  -7  -4   0  140.49   10.50
  -7  -4   0  114.29   10.20
   7   4   0  135.29   12.80
   7   4   0  142.79   12.50
   0  -5   0   -2.10    2.20
   0  -5   0   -4.70    1.80
   0  -5   0   -3.20    1.60
   0  -5   0   -3.20    1.80
   0   5   0   -3.60    1.80
   0   5   0   -1.90    2.40
   0   5   0   -4.30    1.40
   0   5   0   -3.20    2.50
  -1  -5   0  151.78    8.60
  -1  -5   0  155.68    8.00
   1  -5   0  158.68    7.30
   1  -5   0  163.48    6.00
   1  -5   0  142.59    5.40
  -1  -5   0  158.48    7.60
  -1  -5   0  140.99    8.60
  -1   5   0  159.18    8.50
  -1   5   0  145.99    6.40
   1   5   0  149.88    9.80
   1   5   0  132.39    7.80
  -1   5   0  159.98    8.70
  -1   5   0  162.28    7.20
   1   5   0  151.68   10.00
   2  -5   0 1003.10   22.00
  -2  -5   0  969.30   26.70
  -2  -5   0 1015.30   30.90
  -2  -5   0  969.30   27.90
   2  -5   0 1024.10   22.30
  -2  -5   0  974.00   25.00
  -2  -5   0 1029.50   26.60
   2   5   0 1001.30   26.70
   2   5   0  987.00   26.30
  -2   5   0 1010.30   22.20
   2   5   0 1005.10   30.70
  -2   5   0 1083.79   23.00
   2   5   0 1019.10   30.40
  -2   5   0 1005.00   24.00
  -2   5   0 1004.60   24.40
  -3  -5   0 4068.19   84.69
  -3  -5   0 4157.98   80.89
  -3  -5   0 4064.49   82.39
  -3  -5   0 4291.47   90.09
   3  -5   0 4100.89   72.99
   3  -5   0 4133.29   72.79
  -3  -5   0 4207.88   83.29
   3   5   0 3985.60   88.29
  -3   5   0 4218.88   75.19
   3   5   0 4070.09   88.29
  -3   5   0 4078.49   74.19
  -3   5   0 4188.68   74.69
  -3   5   0 4151.48   73.59
  -4  -5   0   88.09    8.00
  -4  -5   0   85.39    7.10
  -4  -5   0   76.59   10.80
  -4  -5   0   94.69    8.40
   4   5   0   60.09    8.50
   4   5   0   83.69    9.50
  -5  -5   0  810.42   27.30
  -5  -5   0  850.21   26.20
  -5  -5   0  863.51   27.70
  -5  -5   0  844.32   28.60
   5   5   0  882.31   32.00
  -6  -5   0  119.19   10.20
  -6  -5   0  116.09   10.50
  -6  -5   0  130.69    9.90
  -6  -5   0  102.79    9.80
   6   5   0  100.49   11.50
   6   5   0  104.49   11.50
   0  -6   0 2163.78   47.30
   0  -6   0 2159.68   44.20
   0  -6   0 2221.78   45.40
   0  -6   0 2209.18   46.80
   0   6   0 2134.89   50.59
   0   6   0 2221.48   51.29
   0   6   0 2183.98   46.70
   0   6   0 2194.98   45.20
   1  -6   0   50.79    3.90
  -1  -6   0   47.10    4.60
  -1  -6   0   59.79    7.00
   1  -6   0   43.70    4.50
   1  -6   0   43.50    3.40
  -1  -6   0   53.09    6.30
  -1  -6   0   50.19    6.60
   1   6   0   43.00    6.70
   1   6   0   48.10    6.10
  -1   6   0   47.20    5.20
   1   6   0   41.30    6.40
  -1   6   0   49.20    4.20
  -1   6   0   45.60    4.50
  -1   6   0   48.10    6.70
  -2  -6   0 1585.74   39.10
  -2  -6   0 1670.33   38.20
   2  -6   0 1655.73   34.80
  -2  -6   0 1708.93   41.80
  -2  -6   0 1581.04   39.80
   2  -6   0 1733.03   35.30
  -2   6   0 1607.14   37.30
  -2   6   0 1690.03   34.30
   2   6   0 1704.93   40.00
   2   6   0 1664.63   44.90
   2   6   0 1658.23   44.80
  -2   6   0 1667.73   38.10
  -2   6   0 1657.83   35.20
  -3  -6   0  273.37   12.30
  -3  -6   0  242.28   13.10
   3  -6   0  232.18    8.10
   3  -6   0  253.07    8.10
  -3  -6   0  250.07   14.00
  -3   6   0  230.58    9.00
   3   6   0  255.37   15.80
  -3   6   0  264.57    9.80
  -3   6   0  275.87    8.70
  -3   6   0  294.27    9.50
   3   6   0  267.47   16.10
  -4  -6   0 2287.67   55.79
  -4  -6   0 2201.78   53.29
  -4  -6   0 2225.48   51.59
  -4  -6   0 2342.37   54.69
  -4   6   0 2278.47   43.10
  -5  -6   0   35.30    6.60
  -5  -6   0   42.70    7.50
  -5  -6   0   32.10    6.80
  -5  -6   0   23.50    5.60
   5   6   0   32.10    7.30
   5   6   0   33.20    7.20
  -6  -6   0  519.05   21.30
  -6  -6   0  481.25   22.60
  -6  -6   0  482.55   22.00
  -6  -6   0  494.25   22.00
   6   6   0  468.95   24.80
   6   6   0  498.35   25.70
   0  -7   0    3.40    1.90
   0  -7   0    0.10    2.20
   0  -7   0    2.70    2.10
   0  -7   0    4.90    2.20
   0   7   0    2.40    2.60
   0   7   0    5.80    2.70
   0   7   0    4.20    1.90
   0   7   0    2.90    2.40
  -1  -7   0  945.51   26.40
   1  -7   0  966.80   25.80
   1  -7   0  963.20   21.90
   1  -7   0 1002.10   22.80
  -1  -7   0 1009.50   28.10
  -1  -7   0  973.00   25.50
  -1  -7   0  938.71   28.20
   1  -7   0  979.80   25.50
  -1   7   0  998.90   25.80
  -1   7   0  906.21   29.30
  -1   7   0  956.80   24.20
   1   7   0  964.30   31.90
   1   7   0 1017.10   32.30
  -1   7   0  936.71   28.70
   1   7   0 1011.60   27.80
  -2  -7   0  469.15   18.40
   2  -7   0  462.85   14.80
  -2  -7   0  450.05   18.80
   2  -7   0  465.15   14.60
  -2  -7   0  476.95   16.90
  -2  -7   0  429.86   17.10
  -2   7   0  451.85   16.70
   2   7   0  472.15   18.10
   2   7   0  450.35   21.40
  -2   7   0  461.65   14.20
   2   7   0  456.65   21.50
  -2   7   0  429.06   16.50
  -2   7   0  461.95   15.00
  -3  -7   0  218.18   12.30
  -3  -7   0  202.98   12.70
   3  -7   0  204.48    8.10
   3  -7   0  195.08    7.80
  -3  -7   0  189.88   12.60
  -3   7   0  207.68    8.90
   3   7   0  197.48   14.70
  -3   7   0  196.48    9.40
  -3   7   0  183.58    8.90
  -3   7   0  190.38    8.10
   3   7   0  197.98   14.70
  -4  -7   0    0.90    3.50
  -4  -7   0    5.90    4.30
  -4  -7   0   -1.60    2.30
  -4  -7   0    3.00    2.50
   4   7   0    4.70    3.40
  -4   7   0    2.70    1.50
   4   7   0    7.90    4.20
  -5  -7   0  512.05   22.10
  -5  -7   0  499.65   20.80
  -5  -7   0  520.55   23.50
  -5  -7   0  540.85   23.00
   5   7   0  504.85   26.00
   5   7   0  521.05   26.50
  -6  -7   0  115.79   14.10
  -6  -7   0   95.79   10.10
  -6  -7   0  111.09   10.20
  -6  -7   0  109.59   11.30
   6   7   0  115.39   12.70
   6   7   0   97.09   13.40
   0  -8   0 1162.68   29.70
   0  -8   0 1183.58   28.80
   0  -8   0 1183.38   31.90
   0  -8   0 1124.69   32.00
   0   8   0 1200.38   30.00
   0   8   0 1158.88   36.30
   0   8   0 1196.88   36.20
   0   8   0 1211.68   32.10
  -1  -8   0   58.09    8.00
  -1  -8   0   58.49    8.00
  -1  -8   0   44.50    6.30
  -1  -8   0   48.90    6.30
   1  -8   0   45.50    6.00
   1  -8   0   49.99    4.70
   1  -8   0   50.29    4.20
   1  -8   0   52.59    6.70
  -1   8   0   54.39    8.60
   1   8   0   33.00    7.00
  -1   8   0   49.60    6.00
  -1   8   0   50.49    6.70
   1   8   0   50.79    9.10
  -1   8   0   42.90    7.00
   1   8   0   43.20    6.70
  -2  -8   0 1008.60   31.00
   2  -8   0 1010.90   26.30
  -2  -8   0 1022.40   32.10
  -2  -8   0 1044.70   30.30
   2  -8   0 1031.80   26.80
  -2  -8   0 1039.20   28.90
  -2   8   0 1031.50   29.80
   2   8   0 1006.50   35.60
  -2   8   0 1023.90   25.80
  -2   8   0 1027.30   30.10
  -2   8   0  991.90   26.90
   3  -8   0  570.14   16.50
  -3  -8   0  612.04   24.40
  -3  -8   0  584.14   23.20
  -3  -8   0  602.64   22.60
   3  -8   0  587.74   16.90
  -3   8   0  591.54   19.00
  -3   8   0  564.24   17.00
   3   8   0  622.64   28.00
  -3   8   0  569.34   19.20
   3   8   0  577.74   27.30
  -4  -8   0    8.20    3.50
  -4  -8   0   17.40    5.70
  -4  -8   0    6.00    3.90
  -4  -8   0    2.60    4.40
  -4   8   0    9.30    2.60
  -4   8   0    6.40    1.80
   4   8   0    2.80    3.70
   4   8   0    5.80    3.60
  -5  -8   0  462.25   22.10
  -5  -8   0  442.76   22.50
  -5  -8   0  443.66   22.80
  -5  -8   0  412.46   23.80
   5   8   0  465.35   26.10
  -5   8   0  461.65   13.60
   5   8   0  479.35   26.70
   0  -9   0    6.50    3.10
   0  -9   0    0.60    2.10
   0  -9   0   -0.30    2.20
   0  -9   0    1.80    2.40
   0   9   0   -2.10    2.30
   0   9   0   -0.20    1.80
   0   9   0    0.90    2.70
   1  -9   0  330.77   11.90
   1  -9   0  321.37   14.40
  -1  -9   0  344.27   16.80
  -1  -9   0  339.57   16.40
  -1  -9   0  325.47   16.70
   1  -9   0  315.57   11.20
   1   9   0  337.37   19.60
  -1   9   0  344.37   17.70
   1   9   0  335.17   19.50
  -1   9   0  315.17   17.00
  -1   9   0  327.17   15.00
   1   9   0  339.57   16.30
  -1   9   0  334.07   13.90
   2  -9   0    4.30    2.70
  -2  -9   0    1.80    3.30
  -2  -9   0    1.80    2.50
  -2   9   0    3.20    2.40
  -2   9   0    0.80    2.20
   2   9   0    0.60    3.60
  -2   9   0    2.00    3.00
  -2   9   0    1.60    2.80
   2   9   0    0.00    2.80
  -3  -9   0  419.06   19.20
  -3  -9   0  446.36   22.90
   3  -9   0  408.56   14.00
  -3  -9   0  403.16   17.80
   3  -9   0  389.86   14.20
  -3  -9   0  376.76   20.40
  -3   9   0  394.16   16.60
  -3   9   0  385.06   14.30
   3   9   0  386.86   22.90
   3   9   0  369.86   22.80
  -3   9   0  395.16   16.00
   4  -9   0  627.94   15.20
  -4  -9   0  631.84   27.30
  -4  -9   0  651.73   24.60
  -4  -9   0  602.34   26.00
  -4  -9   0  646.54   25.80
   4  -9   0  621.14   14.90
  -4   9   0  595.54   18.30
  -4   9   0  635.94   17.80
   4   9   0  632.64   31.10
   4   9   0  628.94   31.10
  -4   9   0  640.64   18.80
  -5  -9   0  271.87   18.40
  -5  -9   0  311.87   19.90
  -5  -9   0  273.07   16.50
  -5  -9   0  286.07   18.30
  -5   9   0  283.07   11.10
   5   9   0  274.67   20.90
   5   9   0  270.97   20.90
   0 -10   0 3339.17   69.89
   0 -10   0 3329.47   73.99
   0 -10   0 3314.27   74.79
   0 -10   0 3420.66   69.09
   0  10   0 3352.06   81.29
   0  10   0 3437.46   81.59
   0  10   0 3374.26   74.69
  -1 -10   0   14.90    4.50
   1 -10   0   16.00    3.30
   1 -10   0   17.30    3.30
   1 -10   0   13.60    4.00
  -1 -10   0   22.10    5.70
  -1 -10   0   18.00    5.30
  -1  10   0   19.30    5.40
  -1  10   0   11.20    4.70
   1  10   0   14.60    5.90
   1  10   0   17.40    8.50
  -1  10   0   25.80    5.50
  -1  10   0   13.00    4.00
  -2 -10   0  160.18   12.80
   2 -10   0  173.48   10.20
  -2 -10   0  155.38   12.70
  -2 -10   0  150.48   10.60
   2 -10   0  173.58   10.50
  -2 -10   0  151.58   11.30
   2  10   0  172.18   15.50
   2  10   0  169.48   15.10
  -2  10   0  149.99   11.50
  -2  10   0  148.19    9.70
  -2  10   0  155.38   12.00
  -3 -10   0   67.89   10.30
  -3 -10   0   86.09   12.70
  -3 -10   0   89.19   10.70
   3 -10   0   78.19    6.70
  -3 -10   0   85.49   10.90
   3 -10   0   84.59    6.40
  -3  10   0   95.59    8.40
  -3  10   0   87.99    7.90
  -3  10   0   86.29    6.90
   3  10   0   97.19   15.80
   4 -10   0  221.48    8.60
  -4 -10   0  202.68   16.40
  -4 -10   0  237.88   16.60
  -4 -10   0  220.18   15.00
   4 -10   0  226.28   10.00
  -4 -10   0  225.18   14.20
  -4  10   0  236.28   10.60
   4  10   0  239.18   19.70
  -4  10   0  223.98   10.60
   0 -11   0    5.90    3.90
   0 -11   0    3.20    2.80
   0 -11   0   -0.40    2.80
   0 -11   0    7.00    3.80
   0  11   0   -0.80    3.20
   0  11   0    3.70    4.30
   1 -11   0  491.45   15.30
  -1 -11   0  486.85   22.30
  -1 -11   0  526.25   23.30
   1 -11   0  505.95   16.00
   1 -11   0  480.85   20.60
  -1 -11   0  477.35   20.10
   1 -11   0  479.35   20.10
  -1 -11   0  507.05   19.60
  -1  11   0  495.45   24.10
   1  11   0  511.85   27.00
  -1  11   0  492.05   24.30
   1  11   0  521.05   27.30
  -2 -11   0   66.29    9.30
  -2 -11   0   69.79    9.00
  -2 -11   0   70.19   10.60
  -2 -11   0   65.09   10.40
   2 -11   0   63.89    8.00
  -2  11   0   80.89   12.00
  -2  11   0   70.79   10.80
   2  11   0   62.59   13.60
   2  11   0   78.49   14.20
  -2  11   0   61.39    7.60
   3 -11   0  209.08   11.00
   3 -11   0  208.58   11.20
  -3 -11   0  180.98   13.70
  -3 -11   0  208.98   13.70
  -3 -11   0  215.38   15.80
  -3 -11   0  183.78   14.80
  -3  11   0  201.18   13.00
  -3  11   0  211.38   13.00
   3  11   0  113.29   22.60
  -3  11   0  198.78   11.30
   3  11   0  203.58   18.20
   0 -12   0   62.59    9.60
   0 -12   0   57.09    8.40
   0 -12   0   54.89    7.70
   0  12   0   59.89   12.20
   0  12   0   55.29   10.90
  -1 -12   0  149.99   13.20
  -1 -12   0  123.39    9.60
   1 -12   0  125.79    7.20
   1 -12   0  137.69    7.80
  -1 -12   0  140.39   12.60
   1 -12   0  148.09   11.50
  -1 -12   0  143.09   10.90
  -1  12   0  134.29   13.50
   1  12   0  109.39   15.20
  -1  12   0  155.98   14.20
   1  12   0  128.39   14.40
  -2 -12   0   22.10    6.80
  -2 -12   0   42.80    7.50
  -2 -12   0   33.80    7.50
  -2 -12   0   35.50    7.70
   2  12   0   39.20   10.00
  -2  12   0   43.50    8.00
   2  12   0   44.60   10.00
  -2  12   0   34.10    8.30
  -7   0   1    2.00    2.60
  -7   0   1   -2.40    1.60
   7   0  -1    0.90    1.50
  -7   0   1    0.50    2.00
   7   0  -1    0.80    2.00
  -6   0   1   -1.80    2.30
   6   0  -1   -0.20    2.20
  -6   0   1   -1.50    2.50
  -6   0   1   -3.20    1.50
  -5   0   1   45.40    5.30
  -5   0   1   38.80    5.50
   5   0  -1   38.90    4.40
   5   0  -1   48.30    4.30
  -5   0   1   43.80    4.60
   5   0  -1   38.20    5.30
  -4   0   1   -0.10    1.40
   4   0  -1    1.70    1.50
  -4   0   1    0.20    1.60
   4   0  -1    0.50    1.60
  -4   0   1    1.40    1.40
   3   0  -1    2.50    1.50
  -3   0   1    0.60    1.70
   3   0  -1    1.60    1.70
  -3   0   1    0.70    1.50
  -3   0   1    3.30    2.00
  -2   0   1   -0.40    1.10
  -2   0   1   -0.50    0.90
   2   0  -1   -0.20    1.10
   2   0  -1    4.00    1.30
  -2   0   1    2.20    1.30
  -1   0  -1 1184.98   21.90
  -1   0  -1 1209.78   21.80
   1   0   1 1185.28   22.50
   2   0   1   -0.70    1.00
  -2   0  -1    0.70    1.00
  -2   0  -1   -1.20    1.00
  -3   0  -1  699.73   16.20
  -3   0  -1  698.23   15.60
   3   0   1  610.84   20.90
  -3   0  -1  702.23   15.90
   3   0   1  693.63   17.20
   4   0   1    0.10    1.60
  -4   0  -1   -1.50    1.50
  -4   0  -1   -1.20    1.40
  -4   0  -1   -1.80    1.30
  -5   0  -1  270.67    9.80
  -5   0  -1  259.37    9.70
   5   0   1  251.37   10.60
  -5   0  -1  248.68   10.10
  -6   0  -1   -1.10    1.90
   6   0   1   -2.20    1.70
   6   0   1    0.60    1.70
  -6   0  -1    0.90    1.80
  -7   0  -1  112.49    6.50
  -7   0  -1  112.49   11.00
  -7   0  -1  119.89    6.70
  -7   0  -1  111.49    7.40
  -7  -1   1  580.94   19.30
  -7  -1   1  591.74   21.20
  -7   1   1  576.24   14.30
   7   1  -1  600.24   21.50
   7   1  -1  588.94   25.80
  -7   1   1  594.84   19.30
   6  -1  -1   96.49    5.70
   6  -1  -1  107.79    5.70
  -6  -1   1  110.89    8.30
  -6  -1   1   99.39    7.40
   6   1  -1  113.49    8.50
  -6   1   1   93.89    5.50
  -6   1   1   95.49    6.80
   6   1  -1  107.19    8.70
  -6   1   1  110.19    6.00
  -5  -1   1 1005.10   25.60
   5  -1  -1  941.01   23.30
  -5  -1   1  944.41   25.40
  -5  -1   1  986.90   28.80
   5  -1  -1  980.30   23.00
   5   1  -1 1040.10   26.50
   5   1  -1  954.50   27.60
  -5   1   1  998.40   23.00
  -5   1   1  988.10   23.30
  -5   1   1  960.40   24.60
  -5   1   1  979.70   22.50
   5   1  -1 1000.20   27.60
  -4  -1   1  105.29    6.50
  -4  -1   1   93.49    7.20
   4  -1  -1   87.99    4.60
   4  -1  -1   88.09    5.10
  -4  -1   1   94.39    6.00
  -4   1   1   95.19    5.00
   4   1  -1  103.29    6.30
  -4   1   1   86.19    5.50
   4   1  -1  111.19    7.50
  -4   1   1   93.29    4.90
  -3  -1   1   40.00    4.00
  -3  -1   1   37.90    5.20
  -3  -1   1   38.10    3.70
   3  -1  -1   36.80    2.80
  -3   1   1   39.10    3.30
   3   1  -1   37.20    3.80
  -3   1   1   38.00    2.80
   3   1  -1   42.30    4.50
  -3   1   1   40.70    3.20
  -2  -1   1 1997.70   38.00
  -2  -1   1 1923.11   40.10
  -2  -1   1 1940.91   37.50
   2  -1  -1 1995.60   36.50
   2   1  -1 1849.52   36.70
   2   1  -1 1991.90   39.90
   2   1  -1 1913.11   37.80
  -2   1   1 1934.51   35.60
  -2   1   1 1889.71   36.20
  -1  -1   1 1359.66   28.10
  -1  -1   1 1419.96   26.60
  -1  -1   1 1397.46   26.80
   1  -1  -1 1346.57   25.10
  -1   1   1 1367.76   24.40
   1   1  -1 1389.36   28.10
  -1   1   1 1413.96   25.60
  -1   1   1 1344.67   25.10
   1   1  -1 1328.57   26.30
   1   1  -1 1398.66   26.80
   0  -1   1  435.86   10.30
  -1  -1  -1    1.40    1.40
  -1  -1  -1    4.70    2.00
  -1  -1  -1    1.70    1.70
   1   1   1   -0.90    1.60
   1   1   1    3.00    2.20
  -2  -1  -1  766.32   16.90
  -2  -1  -1  744.73   18.90
  -2  -1  -1  778.52   17.20
  -2  -1  -1  746.63   17.70
   2   1   1  788.82   19.00
  -2   1  -1  731.63   13.90
  -2   1  -1  738.23   14.00
   2   1   1  724.83   18.50
  -3  -1  -1 3024.60   55.79
  -3  -1  -1 2925.61   55.39
   3  -1   1 2870.31   52.39
  -3  -1  -1 2889.51   56.39
  -3  -1  -1 2865.71   58.49
   3   1   1 2898.41   57.99
  -3   1  -1 2915.31   51.99
  -3   1  -1 2937.81   52.09
   3   1   1 2916.11   58.09
   4  -1   1  955.30   21.00
   4  -1   1  952.80   20.80
  -4  -1  -1 1007.30   24.50
  -4  -1  -1  989.70   23.90
  -4  -1  -1 1044.80   24.20
  -4   1  -1  998.30   20.60
   4   1   1  975.90   26.00
  -4   1  -1  990.00   21.10
   4   1   1  986.70   26.20
  -4   1  -1 1003.90   20.60
  -5  -1  -1  953.80   25.20
  -5  -1  -1  974.00   25.00
  -5  -1  -1 1005.20   25.00
   5   1   1 1008.60   27.00
  -5   1  -1  971.30   21.00
  -5   1  -1  959.20   22.50
  -5   1  -1  960.80   20.80
   5   1   1  948.81   27.00
  -6  -1  -1   14.60    3.40
  -6  -1  -1   10.60    3.10
  -6  -1  -1    8.30    2.80
   6   1   1    7.80    3.00
  -6   1  -1   13.00    3.10
  -6   1  -1   12.20    2.20
  -6   1  -1    9.70    2.20
   6   1   1    8.50    3.40
  -7  -1  -1   37.20    6.30
  -7  -1  -1   29.70    5.00
  -7  -1  -1   25.70    5.20
  -7   1  -1   34.60    5.30
   7   1   1   35.30    5.70
  -7  -2   1   64.09    8.60
  -7  -2   1   45.60    6.90
  -7  -2   1   41.40    6.60
   7   2  -1   43.50    7.40
  -7   2   1   46.80    6.00
   7   2  -1   45.90    7.90
  -6  -2   1  456.35   17.30
  -6  -2   1  455.45   25.70
  -6  -2   1  422.96   17.00
   6   2  -1  451.05   18.80
  -6   2   1  440.96   13.90
  -5  -2   1  287.07   12.50
  -5  -2   1  275.57   12.40
   5   2  -1  287.67   14.10
  -5   2   1  275.97    7.60
  -5   2   1  263.27    9.30
   5   2  -1  278.77   14.10
  -5   2   1  263.47    7.60
  -4  -2   1 2659.43   59.29
   4  -2  -1 2585.14   47.80
  -4  -2   1 2719.53   55.09
  -4  -2   1 2732.43   54.89
  -4   2   1 2619.54   49.10
   4   2  -1 2737.83   58.39
   4   2  -1 2725.43   54.79
  -4   2   1 2559.64   48.30
  -4   2   1 2615.04   50.09
   3  -2  -1 1774.42   33.20
  -3  -2   1 1893.21   38.90
  -3  -2   1 1855.21   38.50
  -3  -2   1 1790.62   42.10
   3  -2  -1 1757.12   33.70
  -3   2   1 1845.12   34.70
   3   2  -1 1851.51   41.70
  -3   2   1 1767.72   33.40
   3   2  -1 1807.82   38.50
   2  -2  -1 2546.85   46.10
  -2  -2   1 2749.52   50.79
  -2  -2   1 2625.64   53.49
  -2  -2   1 2572.24   49.99
   2  -2  -1 2512.65   46.70
  -2   2   1 2550.34   46.20
  -2   2   1 2583.34   46.90
   2   2  -1 2517.15   49.80
   2   2  -1 2676.93   53.39
   2   2  -1 2603.44   50.39
  -1  -2   1 2229.38   43.60
   1  -2  -1 2050.09   38.70
  -1  -2   1 2103.59   40.70
  -1  -2   1 2135.09   41.10
   1  -2  -1 2172.38   40.00
  -1   2   1 2130.49   38.80
   1   2  -1 2059.59   43.00
   1   2  -1 2118.19   41.10
   1   2  -1 2152.68   40.80
  -1   2   1 2162.48   39.80
  -1   2   1 2125.49   37.90
  -1   2   1 2188.78   38.30
   0  -2   1 3647.03   66.69
  -2  -2  -1   28.20    4.60
  -2  -2  -1   28.60    3.80
  -2  -2  -1   25.90    3.00
  -2  -2  -1   24.20    3.30
  -2  -2  -1   26.70    4.10
   2   2   1   31.80    4.50
   2   2   1   22.50    3.50
  -3  -2  -1  789.62   21.00
  -3  -2  -1  785.32   19.90
  -3  -2  -1  766.72   20.00
  -3  -2  -1  731.43   22.50
   3   2   1  811.82   22.80
   3   2   1  757.82   22.20
  -4  -2  -1 1032.80   27.00
  -4  -2  -1 1026.60   26.20
  -4  -2  -1 1081.19   26.60
   4   2   1 1064.99   29.50
   4   2   1 1079.69   29.50
  -5  -2  -1 1910.51   43.90
  -5  -2  -1 1936.81   43.40
  -5  -2  -1 1877.81   43.40
   5   2   1 1859.31   46.50
   5   2   1 2011.50   47.00
  -5   2  -1 1976.20   38.40
  -6  -2  -1  124.19    8.10
  -6  -2  -1  140.49    9.10
   6   2   1  126.99    9.40
  -6   2  -1  125.59    6.50
   6   2   1  124.49    9.90
  -7  -2  -1  230.48   12.00
  -7  -2  -1  198.68   11.30
  -7  -2  -1  209.38   11.70
  -7  -2  -1  234.88   13.20
  -7   2  -1  215.28    9.80
   7   2   1  244.28   13.50
  -7  -3   1  375.26   17.70
  -7  -3   1  368.96   16.50
  -7  -3   1  353.16   17.00
  -7  -3   1  392.66   17.40
   7   3  -1  375.86   19.50
  -7   3   1  384.26   13.10
   7   3  -1  386.96   19.10
  -6  -3   1    6.80    3.10
  -6  -3   1    0.30    2.90
  -6  -3   1    6.70    3.50
   6   3  -1   10.20    3.60
  -6   3   1    7.80    2.10
   6   3  -1   12.20    4.80
  -5  -3   1 1357.46   40.00
  -5  -3   1 1365.36   35.50
  -5  -3   1 1386.46   35.50
  -5  -3   1 1367.76   37.10
   5   3  -1 1413.86   39.70
   5   3  -1 1457.05   39.40
  -5   3   1 1376.36   28.40
  -4  -3   1   73.69    7.80
  -4  -3   1   68.99    6.10
  -4  -3   1   68.69    6.40
   4   3  -1   63.69    6.00
   4   3  -1   67.49    7.50
  -3  -3   1 2084.69   43.90
  -3  -3   1 2002.90   47.70
  -3  -3   1 2022.60   43.30
   3   3  -1 2030.10   42.30
  -3   3   1 1990.40   36.40
  -3   3   1 1998.20   37.40
   3   3  -1 2049.20   47.30
   3   3  -1 1954.00   43.30
   2  -3  -1  265.27    7.40
  -2  -3   1  275.57   10.60
  -2  -3   1  268.47   12.40
  -2  -3   1  260.37   10.10
   2  -3  -1  272.27    8.90
  -2   3   1  259.67    7.90
  -2   3   1  276.17    6.70
  -2   3   1  257.37    7.30
   2   3  -1  283.27   10.60
   2   3  -1  292.17   12.60
   2   3  -1  276.37   10.20
   0  -3   1  943.41   19.80
   0  -3   1  955.30   22.90
   0  -3   1  997.40   20.40
   0  -3  -1  951.90   21.40
   0  -3   1  972.50   21.00
   0  -3  -1  939.91   20.00
   0  -3  -1  951.30   20.60
   0   3   1  926.41   22.90
   0   3  -1 1033.00   23.90
   0   3   1  964.70   21.00
   0   3   1 1031.60   26.50
   0   3  -1  950.70   20.70
   0   3  -1  915.51   20.70
   0   3  -1  957.60   20.00
   0   3   1  938.41   20.20
  -1  -3  -1 6472.85  113.39
   1   3   1 6331.47  121.19
   1   3   1 6216.98  116.39
  -1   3  -1 6340.97  111.89
   1   3   1 6281.47  113.29
  -2  -3  -1 2534.55   52.89
  -2  -3  -1 2654.03   51.79
  -2  -3  -1 2600.64   50.59
  -2  -3  -1 2739.03   52.39
   2   3   1 2668.53   55.89
   2   3   1 2432.46   54.59
  -3  -3  -1  185.38    9.60
  -3  -3  -1  190.88    9.20
  -3  -3  -1  194.88    8.30
  -3  -3  -1  184.88    8.90
   3   3   1  190.38   10.80
   3   3   1  164.08   10.20
  -4  -3  -1  341.17   13.70
  -4  -3  -1  335.67   14.10
  -4  -3  -1  335.77   12.50
  -4  -3  -1  335.17   13.50
   4   3   1  349.67   16.10
   4   3   1  353.26   16.00
  -5  -3  -1  103.09    8.40
  -5  -3  -1  107.19    8.20
  -5  -3  -1  101.59    7.30
  -5  -3  -1   98.19    8.10
   5   3   1   96.89    9.00
   5   3   1  109.19    9.40
  -6  -3  -1    8.60    3.30
  -6  -3  -1    5.00    3.40
  -6  -3  -1   20.70    4.80
  -6  -3  -1    6.50    3.50
   6   3   1   11.80    4.60
   6   3   1   17.70    5.60
  -7  -3  -1   34.60    6.00
  -7  -3  -1   36.40    6.70
  -7  -3  -1   70.79    8.70
  -7  -3  -1   33.90    6.20
  -7   3  -1   36.70    4.60
   7   3   1   42.10    7.90
   7   3   1   33.90    6.90
  -7  -4   1  117.79   10.90
  -7  -4   1  141.69   11.40
  -7  -4   1  116.39   10.10
   7   4  -1  146.69   13.50
   7   4  -1  132.99   12.10
  -7   4   1  128.59    6.70
  -6  -4   1  137.49   10.80
  -6  -4   1  129.89   10.20
  -6  -4   1  138.59   10.60
  -6  -4   1  145.99   10.00
   6   4  -1  142.19   12.50
   6   4  -1  123.69   11.50
  -5  -4   1  386.56   16.90
  -5  -4   1  414.06   20.70
  -5  -4   1  423.26   18.50
  -5  -4   1  454.15   18.40
  -5  -4   1  424.36   17.70
   5   4  -1  434.76   20.30
   5   4  -1  418.96   20.50
  -4  -4   1   60.29    8.60
  -4  -4   1   50.69    6.90
  -4  -4   1   38.00    5.50
   4   4  -1   51.79    6.50
   4   4  -1   54.39    8.90
  -3  -4   1   21.50    4.10
  -3  -4   1   14.40    3.10
  -3  -4   1    8.30    3.80
   3  -4  -1   12.00    1.60
  -3  -4   1   17.50    4.10
   3  -4  -1   17.30    2.00
   3   4  -1   14.00    3.40
   3   4  -1   12.60    4.20
  -3   4   1   13.70    1.70
   3   4  -1   10.20    3.20
  -3   4   1   16.40    2.20
   2  -4  -1 3086.49   57.39
   2  -4  -1 3071.69   56.89
  -2  -4   1 3203.48   62.79
  -2  -4   1 3133.39   67.19
  -2  -4   1 3177.08   62.19
  -2  -4   1 3080.89   60.49
  -2   4   1 3066.89   56.99
  -2   4   1 3160.88   57.89
  -2   4   1 3233.28   56.49
   2   4  -1 3211.28   62.29
   2   4  -1 3073.89   62.49
   2   4  -1 3065.09   66.59
  -2   4   1 3068.89   58.79
  -1  -4   1 1648.04   34.50
  -1  -4   1 1629.44   38.40
   1  -4  -1 1597.24   30.30
   1  -4  -1 1659.73   30.90
  -1  -4   1 1622.74   33.40
   1  -4  -1 1577.84   32.60
  -1  -4   1 1639.74   35.00
   1   4  -1 1608.84   34.60
  -1   4   1 1366.96   36.00
  -1   4   1 1557.74   34.40
   1   4  -1 1551.34   34.70
   1   4  -1 1671.43   38.30
  -1   4   1 1618.04   32.30
  -1   4   1 1637.74   35.10
   0  -4  -1 4304.17   79.19
   0  -4  -1 4406.56   81.39
   0  -4   1 4487.35   80.09
   0  -4   1 4248.77   78.99
   0  -4  -1 4408.06   80.79
   0  -4  -1 4451.85   80.19
   0  -4   1 4361.76   83.79
   0  -4   1 4439.46   80.69
   0   4  -1 4372.06   80.59
   0   4   1 4293.27   80.49
   0   4  -1 4461.85   80.49
   0   4  -1 4443.16   83.79
   0   4  -1 4387.46   79.19
   0   4   1 4217.98   83.89
   0   4   1 4442.66   79.79
   0   4   1 4187.38   83.59
   1  -4   1 3347.17   57.79
  -1  -4  -1 3204.88   63.89
  -1  -4  -1 3266.67   62.79
  -1  -4  -1 3185.38   63.49
   1  -4   1 3178.08   59.99
   1  -4   1 3271.97   60.59
  -1  -4  -1 3238.68   61.69
   1  -4   1 3191.08   57.29
   1   4   1 3232.78   62.99
  -1   4  -1 3371.36   62.79
  -1   4  -1 3328.37   59.99
  -1   4  -1 3244.68   62.29
   1   4   1 3242.58   67.29
  -1   4  -1 3300.47   59.29
   1   4   1 3222.98   61.39
  -2  -4  -1 7031.00  129.79
  -2  -4  -1 6968.70  130.19
   2  -4   1 7121.29  123.59
  -2  -4  -1 7130.29  131.49
   2  -4   1 7089.69  123.69
  -2   4  -1 7127.49  125.29
   2   4   1 7109.29  134.79
   2   4   1 7377.16  135.69
  -2   4  -1 7010.50  125.19
  -2   4  -1 7213.38  123.49
  -3  -4  -1 4469.85   88.69
  -3  -4  -1 4798.92   89.99
  -3  -4  -1 4568.24   87.39
  -3  -4  -1 4577.44   90.59
   3   4   1 4564.34   94.09
   3   4   1 4660.83   94.49
  -4  -4  -1    9.70    3.40
  -4  -4  -1    6.70    3.10
  -4  -4  -1    6.90    3.40
  -4  -4  -1    2.60    2.20
   4   4   1    2.80    3.30
   4   4   1    7.20    3.60
  -5  -4  -1  247.48   12.90
  -5  -4  -1  226.78   12.50
  -5  -4  -1  241.88   13.20
   5   4   1  215.58   14.50
   5   4   1  239.58   14.90
  -6  -4  -1  218.68   12.90
  -6  -4  -1  205.98   12.80
  -6  -4  -1  226.68   12.40
  -6  -4  -1  219.78   13.00
   6   4   1  232.78   15.00
   6   4   1  233.18   15.30
  -7  -4  -1   95.59    9.30
  -7  -4  -1   88.89    9.10
  -7  -4  -1   76.59    7.80
   7   4   1   82.99    9.40
   7   4   1   92.39   12.20
  -6  -5   1  106.89   10.20
  -6  -5   1  124.19   10.50
  -6  -5   1  115.89    9.40
  -6  -5   1  136.29   11.10
   6   5  -1  121.89   12.40
   6   5  -1  127.49   12.40
  -5  -5   1   93.49    9.00
  -5  -5   1   74.99   10.10
  -5  -5   1   82.69    7.80
  -5  -5   1   90.99    8.60
   5   5  -1   79.09   11.60
  -4  -5   1  255.37   13.20
  -4  -5   1  247.28   11.90
  -4  -5   1  259.87   16.20
  -4  -5   1  248.08   14.20
  -4  -5   1  254.57   13.40
   4   5  -1  243.08   15.30
   4   5  -1  239.68   15.20
   4   5  -1  234.78   12.70
   3  -5  -1  366.16    9.90
  -3  -5   1  363.56   15.10
  -3  -5   1  361.26   13.80
   3  -5  -1  357.06    9.40
  -3  -5   1  355.26   14.60
  -3  -5   1  356.06   17.90
  -3   5   1  354.86   10.70
   3   5  -1  342.37   17.30
   3   5  -1  353.06   14.30
  -3   5   1  357.76   11.20
   3   5  -1  334.67   14.50
   2  -5  -1 1241.38   26.80
  -2  -5   1 1295.57   31.00
  -2  -5   1 1246.98   35.50
  -2  -5   1 1224.58   31.20
   2  -5  -1 1226.18   26.50
   2   5  -1 1281.97   35.50
  -2   5   1 1205.68   28.60
   2   5  -1 1293.07   31.30
   2   5  -1 1228.98   31.30
  -2   5   1 1226.48   28.60
  -2   5   1 1265.97   26.10
  -2   5   1 1247.48   29.20
   1  -5  -1  325.37   11.20
  -1  -5   1  335.97   12.20
  -1  -5   1  333.17   15.10
  -1  -5   1  342.37   11.60
   1  -5  -1  344.27    9.90
   1  -5  -1  341.87    9.40
  -1   5   1  356.26   10.70
  -1   5   1  344.07   13.30
  -1   5   1  341.57   11.20
   1   5  -1  328.77   12.50
  -1   5   1  317.27   12.60
   1   5  -1  305.67   14.10
   1   5  -1  364.26   15.40
   0  -5  -1  291.37   10.30
   0  -5   1  276.47    9.40
   0  -5   1  283.77   10.80
   0  -5   1  297.67   10.20
   0  -5   1  278.87   11.40
   0  -5  -1  265.87   10.50
   0  -5  -1  280.37    9.60
   0  -5  -1  265.37   10.80
   0  -5   1  268.47   12.40
   0   5  -1  293.27   10.70
   0   5  -1  292.47    9.80
   0   5   1  287.77   10.00
   0   5  -1  280.97   10.60
   0   5  -1  290.07   12.70
   0   5   1  296.57   12.90
   0   5   1  273.27   12.70
   0   5   1  272.47   10.60
  -1  -5  -1 2404.26   49.00
   1  -5   1 2322.57   46.00
   1  -5   1 2340.67   46.40
   1  -5   1 2390.46   43.30
  -1  -5  -1 2300.37   47.00
  -1  -5  -1 2339.17   48.30
  -1  -5  -1 2306.07   49.60
   1  -5   1 2275.07   42.80
  -1   5  -1 2332.07   44.90
  -1   5  -1 2367.56   49.00
   1   5   1 2342.27   53.09
   1   5   1 2295.67   46.90
   1   5   1 2286.67   48.50
   1   5   1 2297.77   53.29
  -1   5  -1 2283.57   45.70
  -1   5  -1 2261.17   48.60
  -2  -5  -1 1240.08   29.60
  -2  -5  -1 1232.18   32.00
   2  -5   1 1228.68   25.90
   2  -5   1 1251.77   25.80
  -2  -5  -1 1265.07   31.40
  -2  -5  -1 1231.48   30.70
  -2   5  -1 1191.28   26.70
  -2   5  -1 1232.88   27.60
  -2   5  -1 1204.98   25.80
  -2   5  -1 1273.17   28.00
   2   5   1 1283.37   35.70
  -3  -5  -1   49.90    7.20
  -3  -5  -1   41.50    6.00
  -3  -5  -1   50.59    7.00
  -3  -5  -1   33.20    4.70
   3   5   1   42.20    7.60
   3   5   1   29.70    5.80
  -4  -5  -1 1418.26   37.80
  -4  -5  -1 1437.66   35.80
  -4  -5  -1 1494.35   42.80
   4   5   1 1443.06   42.50
   4   5   1 1410.66   42.10
  -5  -5  -1  316.17   15.70
  -5  -5  -1  333.37   15.10
  -5  -5  -1  323.97   16.40
  -5  -5  -1  313.37   15.70
   5   5   1  314.27   18.20
   5   5   1  394.96   31.80
  -6  -5  -1 2192.38   56.99
  -6  -5  -1 2212.08   55.29
  -6  -5  -1 2162.38   52.49
  -6  -5  -1 2106.59   54.19
   6   5   1 2205.78   59.89
   6   5   1 2206.18   60.39
  -6  -6   1   46.80    7.70
  -6  -6   1   40.00    7.20
  -6  -6   1   40.30    7.10
  -6  -6   1   41.20    8.40
   6   6  -1   56.99   10.20
   6   6  -1   34.90    8.00
  -5  -6   1   67.09    9.70
  -5  -6   1   53.69    8.20
  -5  -6   1   66.49    9.10
  -5  -6   1   66.99    8.40
   5   6  -1   39.60   11.30
   5   6  -1   59.49   10.80
  -4  -6   1  385.06   16.20
  -4  -6   1  402.86   17.60
  -4  -6   1  439.26   18.60
  -4  -6   1  367.86   18.40
  -4  -6   1  409.86   21.70
  -4   6   1  394.76   11.10
   4   6  -1  367.86   20.30
  -3  -6   1  293.57   15.70
   3  -6  -1  299.87    9.40
  -3  -6   1  293.87   13.90
  -3  -6   1  300.07   13.10
  -3  -6   1  289.47   14.30
   3  -6  -1  290.27    9.60
  -3  -6   1  291.77   17.10
  -3   6   1  321.77   11.50
  -3   6   1  286.97   10.50
  -3   6   1  307.67    9.70
   3   6  -1  287.07   13.70
   3   6  -1  299.57   14.30
   3   6  -1  290.27   16.80
   2  -6  -1  654.93   17.40
   2  -6  -1  678.83   17.90
  -2  -6   1  661.83   20.90
  -2  -6   1  636.34   19.50
  -2  -6   1  701.13   22.00
  -2  -6   1  656.23   25.10
  -2   6   1  669.23   17.80
   2   6  -1  672.23   21.30
   2   6  -1  623.44   24.50
  -2   6   1  673.03   17.10
  -2   6   1  680.13   20.30
   2   6  -1  639.24   21.20
  -2   6   1  652.53   19.60
  -1  -6   1  934.71   29.80
  -1  -6   1  955.80   24.40
   1  -6  -1  958.70   21.40
   1  -6  -1  972.30   24.50
   1  -6  -1  988.20   24.60
   1  -6  -1 1002.00   22.30
  -1  -6   1  971.20   26.30
  -1  -6   1  997.70   25.70
  -1  -6   1  987.60   27.90
  -1   6   1  998.00   23.50
  -1   6   1  945.01   27.00
  -1   6   1  947.31   27.40
   1   6  -1  952.90   29.80
   1   6  -1  976.90   26.30
   1   6  -1  977.10   26.20
  -1   6   1  998.50   24.40
   0  -6  -1 2959.80   58.09
   0  -6  -1 2944.91   59.29
   0  -6   1 2931.01   60.09
   0  -6   1 2969.40   57.49
   0  -6  -1 2840.12   59.59
   0  -6   1 2893.01   59.09
   0  -6   1 2974.80   56.69
   0  -6  -1 2918.61   56.89
   0   6   1 2906.31   64.09
   0   6  -1 2799.42   62.69
   0   6   1 2940.81   57.69
   0   6  -1 2877.01   63.49
   0   6   1 2887.41   59.09
   0   6  -1 2917.11   58.99
   0   6   1 2904.91   63.49
   0   6  -1 2876.41   57.09
   1  -6   1  387.46   13.30
  -1  -6  -1  377.56   14.60
   1  -6   1  392.56   13.70
  -1  -6  -1  361.16   14.90
  -1  -6  -1  383.96   14.20
  -1  -6  -1  400.06   13.50
  -1   6  -1  378.56   12.00
  -1   6  -1  396.36   15.30
  -1   6  -1  387.76   13.00
  -1   6  -1  381.86   14.90
   1   6   1  388.16   14.60
   1   6   1  384.56   17.40
   1   6   1  380.46   17.20
   2  -6   1  411.66   12.30
  -2  -6  -1  390.06   15.80
  -2  -6  -1  367.16   15.00
  -2  -6  -1  401.66   14.50
   2  -6   1  375.86   11.80
  -2  -6  -1  365.86   15.90
   2   6   1  411.06   19.10
  -2   6  -1  403.06   12.40
  -2   6  -1  392.56   13.90
  -2   6  -1  392.06   13.70
   2   6   1  397.16   18.80
  -2   6  -1  391.36   11.60
  -3  -6  -1   35.60    6.40
  -3  -6  -1   34.50    5.60
   3  -6   1   40.20    3.30
   3  -6   1   37.30    3.40
  -3  -6  -1   35.30    6.30
  -3  -6  -1   63.19    7.50
   3   6   1   43.40    7.90
   3   6   1   42.50    8.50
  -3   6  -1   40.90    3.90
  -3   6  -1   39.80    3.80
  -3   6  -1   39.40    3.40
  -4  -6  -1  930.11   27.60
  -4  -6  -1  942.01   29.20
  -4  -6  -1  948.61   30.60
  -4  -6  -1  957.50   29.80
   4   6   1  934.61   34.00
  -5  -6  -1  757.42   25.30
  -5  -6  -1  758.02   26.90
  -5  -6  -1  760.22   27.50
  -5  -6  -1  744.73   26.60
   5   6   1  740.23   30.80
   5   6   1  734.03   30.70
  -6  -6  -1   -0.80    3.00
  -6  -6  -1    0.40    3.30
  -6  -6  -1    9.50    4.40
   6   6   1    7.00    4.70
   6   6   1    3.30    3.80
  -6  -7   1   93.09   11.80
  -6  -7   1  110.69   10.70
  -6  -7   1   75.99   11.70
  -6  -7   1  120.19   10.50
   6   7  -1  132.09   18.50
   6   7  -1   90.69   13.40
  -5  -7   1  111.29   11.20
  -5  -7   1  149.59   11.60
  -5  -7   1  124.59    9.90
  -5  -7   1  121.39   11.20
  -5   7   1  136.79    6.40
   5   7  -1  134.99   13.20
   5   7  -1  126.89   13.20
  -4  -7   1  376.86   18.30
  -4  -7   1  374.16   16.60
  -4  -7   1  384.86   17.90
  -4  -7   1  347.47   18.40
  -4   7   1  382.86   11.00
   4   7  -1  374.66   21.50
  -4   7   1  382.66   11.40
  -4   7   1  369.76   11.70
   4   7  -1  358.66   21.80
   3  -7  -1   12.90    2.60
  -3  -7   1    6.80    3.00
  -3  -7   1    6.40    3.80
   3  -7  -1   11.40    2.80
  -3  -7   1   11.60    4.40
   3   7  -1    9.10    4.10
  -3   7   1    8.50    3.00
  -3   7   1    8.50    2.60
  -3   7   1   15.30    2.90
   3   7  -1    4.00    3.20
   3   7  -1   18.90    4.70
   2  -7  -1  628.24   18.10
  -2  -7   1  649.93   20.40
  -2  -7   1  639.24   23.30
  -2  -7   1  643.54   22.30
   2  -7  -1  632.84   18.50
  -2  -7   1  647.44   21.60
   2   7  -1  665.23   26.50
   2   7  -1  624.84   25.60
  -2   7   1  657.83   18.90
  -2   7   1  642.24   17.80
   2   7  -1  656.73   21.90
  -2   7   1  614.34   21.00
  -2   7   1  614.64   20.40
   1  -7  -1 1353.36   32.50
  -1  -7   1 1292.97   35.10
  -1  -7   1 1348.27   33.20
  -1  -7   1 1350.36   32.00
   1  -7  -1 1294.67   28.30
  -1  -7   1 1315.37   34.20
   1  -7  -1 1369.46   29.40
   1  -7  -1 1341.47   32.00
   1   7  -1 1332.67   34.30
  -1   7   1 1327.07   30.90
   1   7  -1 1297.27   38.30
  -1   7   1 1233.48   34.80
  -1   7   1 1331.07   36.30
  -1   7   1 1354.96   32.40
   1   7  -1 1323.97   38.60
   0  -7   1  349.87   12.20
   0  -7   1  354.26   13.90
   0  -7  -1  353.76   13.10
   0  -7  -1  352.96   14.20
   0  -7  -1  362.56   14.50
   0  -7   1  351.66   12.80
   0  -7  -1  330.07   12.10
   0  -7   1  335.07   14.30
   0   7   1  311.27   13.50
   0   7  -1  322.17   16.00
   0   7  -1  332.27   16.00
   0   7   1  370.26   13.30
   0   7  -1  324.97   13.60
   0   7   1  337.67   16.50
   0   7   1  318.87   15.90
  -1  -7  -1  353.26   14.40
  -1  -7  -1  338.27   14.90
   1  -7   1  335.77   10.50
   1  -7   1  368.26   13.80
  -1  -7  -1  376.76   13.90
  -1  -7  -1  368.16   15.80
   1  -7   1  364.56   11.10
  -1   7  -1  369.56   15.90
  -1   7  -1  396.86   19.10
   1   7   1  348.97   17.80
  -1   7  -1  347.97   12.40
  -1   7  -1  356.56   13.50
   1   7   1  354.06   15.00
   1   7   1  372.46   18.30
  -2  -7  -1   32.80    6.40
  -2  -7  -1   25.10    5.30
   2  -7   1   34.80    4.60
   2  -7   1   33.70    4.60
  -2  -7  -1   30.20    5.50
  -2  -7  -1   36.90    5.30
   2   7   1   26.70    6.60
   2   7   1   32.00    7.30
  -2   7  -1   41.00    6.40
  -2   7  -1   29.40    4.70
  -2   7  -1   28.20    4.20
  -2   7  -1   34.10    5.40
  -3  -7  -1   34.60    5.80
   3  -7   1   42.30    4.00
   3  -7   1   50.59    4.00
  -3  -7  -1   51.09    7.90
  -3  -7  -1   31.30    6.70
   3   7   1   28.10    5.90
  -3   7  -1   44.10    4.70
  -3   7  -1   44.90    5.10
   3   7   1   39.00    8.20
  -3   7  -1   41.00    4.40
  -3   7  -1   39.70    4.00
  -4  -7  -1    4.70    3.70
  -4  -7  -1   -1.00    2.90
  -4  -7  -1    5.20    3.90
  -4  -7  -1    4.90    2.90
   4   7   1    1.10    3.00
  -4   7  -1    4.90    1.50
  -5  -7  -1  180.98   12.50
  -5  -7  -1  165.18   13.50
  -5  -7  -1  186.38   12.10
  -5  -7  -1  177.28   13.00
   5   7   1  166.18   14.80
   5   7   1  178.48   15.60
  -6  -7  -1    3.60    3.30
  -6  -7  -1   -3.00    4.20
  -6  -7  -1    1.50    3.30
  -6  -7  -1    3.60    3.60
   6   7   1   -0.20    4.00
   6   7   1   -0.10    4.80
  -5  -8   1    7.80    5.40
  -5  -8   1    5.30    4.90
  -5  -8   1   12.30    5.00
  -5  -8   1    7.00    4.50
   5   8  -1   15.60    6.10
  -5   8   1    7.60    2.50
   5   8  -1   11.80    5.50
   4  -8  -1  670.23   15.40
  -4  -8   1  643.64   23.70
  -4  -8   1  643.44   25.80
  -4  -8   1  663.33   25.20
   4  -8  -1  670.33   16.60
  -4  -8   1  647.94   27.00
  -4   8   1  659.13   18.20
   4   8  -1  586.24   28.80
  -4   8   1  628.04   18.00
   4   8  -1  655.53   30.50
  -4   8   1  679.93   17.90
   3  -8  -1  124.09    7.30
  -3  -8   1  109.89   10.90
  -3  -8   1  122.69   10.90
   3  -8  -1  126.09    6.90
  -3  -8   1  127.99   10.10
  -3   8   1  126.09    7.30
  -3   8   1  120.39    8.20
   3   8  -1  190.08   25.40
  -3   8   1  114.49    8.50
   3   8  -1  129.69   12.80
  -2  -8   1  620.04   20.90
  -2  -8   1  586.64   22.40
  -2  -8   1  616.04   23.90
  -2  -8   1  618.14   21.90
   2  -8  -1  644.94   19.60
   2  -8  -1  573.84   18.50
   2   8  -1  636.54   27.10
   2   8  -1  591.04   26.30
  -2   8   1  619.94   21.60
  -2   8   1  623.74   18.60
  -2   8   1  626.84   22.40
  -1  -8   1  206.68   11.10
  -1  -8   1  196.78   10.20
   1  -8  -1  196.88    8.20
  -1  -8   1  191.58   11.60
   1  -8  -1  188.08   10.80
  -1  -8   1  192.08   12.10
   1  -8  -1  193.28   10.40
   1  -8  -1  210.08    9.00
  -1   8   1  201.88   10.00
  -1   8   1  194.48   10.70
   1   8  -1  167.98   13.00
  -1   8   1  192.98   12.60
   1   8  -1  194.68   14.50
  -1   8   1  210.28   12.80
   1   8  -1  214.78   12.10
   0  -8  -1  392.46   16.20
   0  -8   1  419.76   16.50
   0  -8   1  359.86   15.90
   0  -8   1  392.56   14.60
   0  -8  -1  412.36   14.30
   0  -8   1  413.26   14.10
   0  -8  -1  410.76   15.10
   0  -8  -1  382.36   16.30
   0   8   1  398.26   19.20
   0   8   1  408.26   16.50
   0   8  -1  414.16   16.60
   0   8   1  409.06   15.20
   0   8  -1  364.06   18.30
   0   8   1  422.06   19.90
   0   8  -1  376.36   18.60
  -1  -8  -1   92.19    8.50
   1  -8   1  100.39    8.80
  -1  -8  -1  109.09    9.40
   1  -8   1   99.79    5.70
   1  -8   1  107.09    7.80
   1  -8   1  109.59    6.20
  -1  -8  -1  113.79    8.50
  -1  -8  -1  108.69    7.90
   1   8   1   98.89    8.60
  -1   8  -1   93.29    7.60
   1   8   1  119.69   11.80
   1   8   1  113.89   10.80
  -1   8  -1  125.49    7.70
  -1   8  -1  119.89    9.80
  -1   8  -1  100.69    9.20
   2  -8   1  135.09    8.00
  -2  -8  -1  122.39   10.40
  -2  -8  -1  130.69    9.00
   2  -8   1  123.79    7.60
  -2  -8  -1  125.69   10.00
  -2  -8  -1  128.19    9.50
  -2   8  -1  116.69    9.10
  -2   8  -1  106.49    7.60
   2   8   1  138.39   12.90
  -2   8  -1  116.79    7.30
  -2   8  -1  117.29    8.70
  -3  -8  -1   23.80    5.50
   3  -8   1   24.10    3.70
  -3  -8  -1   22.40    5.90
   3  -8   1   24.10    3.90
  -3  -8  -1   31.30    6.40
   3   8   1   14.60    5.50
   3   8   1   14.10    4.90
  -3   8  -1   23.40    4.60
  -3   8  -1   21.30    4.40
  -3   8  -1   23.50    4.30
  -3   8  -1   24.00    4.40
  -4  -8  -1   76.09   10.70
  -4  -8  -1   82.79   11.00
  -4  -8  -1   60.79    9.20
  -4  -8  -1   74.59    7.80
   4   8   1   67.39   12.30
  -4   8  -1   60.79    4.80
   4   8   1   75.29   12.30
  -5  -8  -1  280.67   17.00
  -5  -8  -1  248.08   16.60
  -5  -8  -1  264.37   15.50
  -5  -8  -1  243.58   16.10
  -5   8  -1  266.17    9.50
   5   8   1  276.97   20.30
   5   8   1  252.47   19.30
  -5  -9   1  262.87   18.40
  -5  -9   1  271.27   17.50
  -5  -9   1  272.07   16.40
  -5  -9   1  346.07   22.20
  -5   9   1  250.27   10.80
   5   9  -1  284.17   21.60
   5   9  -1  268.37   20.90
  -4  -9   1    1.60    3.00
   4  -9  -1    7.10    2.10
   4  -9  -1    0.80    1.70
  -4  -9   1   -0.70    3.00
  -4  -9   1    0.10    4.00
  -4  -9   1    2.80    3.30
  -4   9   1   -1.80    1.80
   4   9  -1    3.80    4.00
  -4   9   1    0.50    1.70
  -4   9   1    0.80    1.70
   4   9  -1   -0.60    2.30
   3  -9  -1  787.32   22.40
  -3  -9   1  825.92   28.10
  -3  -9   1  734.33   33.70
   3  -9  -1  782.62   21.80
  -3  -9   1  780.82   26.40
   3   9  -1  809.42   34.50
  -3   9   1  776.62   24.70
  -3   9   1  787.02   25.30
   3   9  -1  777.22   33.50
  -3   9   1  771.72   22.40
  -2  -9   1  192.88   12.10
   2  -9  -1  180.58   10.00
  -2  -9   1  190.68   13.10
  -2  -9   1  203.58   18.20
   2   9  -1  165.28   14.60
  -2   9   1  186.68   11.90
  -2   9   1  186.28    9.90
   2   9  -1  177.38   14.90
  -2   9   1  167.58   11.80
   1  -9  -1  215.28    9.60
   1  -9  -1  213.58    9.10
  -1  -9   1  207.28   13.40
  -1  -9   1  205.58   12.80
   1  -9  -1  205.58   11.50
  -1  -9   1  211.08   12.10
  -1   9   1  213.18   14.10
   1   9  -1  218.68   13.10
  -1   9   1  203.68   13.50
  -1   9   1  197.28   11.40
   1   9  -1  204.88   15.30
   1   9  -1  203.08   15.10
   0  -9  -1    3.30    2.70
   0  -9   1    2.10    3.50
   0  -9  -1   -1.60    2.30
   0  -9   1    0.40    2.20
   0  -9   1    1.40    2.20
   0  -9   1    2.50    2.20
   0  -9  -1    0.70    1.90
   0   9  -1    2.60    3.00
   0   9   1   -1.10    2.30
   0   9  -1    1.50    2.70
   0   9   1    3.70    3.60
   0   9   1   -0.10    2.00
   0   9  -1    1.30    2.90
  -1  -9  -1 1340.77   34.50
   1  -9   1 1351.96   30.30
  -1  -9  -1 1358.86   40.10
  -1  -9  -1 1387.96   38.70
   1  -9   1 1340.07   29.60
  -1  -9  -1 1276.57   37.20
   1  -9   1 1372.06   35.20
  -1   9  -1 1311.37   39.50
  -1   9  -1 1313.67   35.30
   1   9   1 1315.07   42.80
  -1   9  -1 1376.56   39.90
  -1   9  -1 1362.96   33.50
   1   9   1 1349.96   43.60
  -2  -9  -1  269.77   15.40
  -2  -9  -1  270.87   14.50
   2  -9   1  260.97   12.00
   2   9   1  316.77   19.70
   2   9   1  260.17   17.90
  -2   9  -1  291.47   15.00
  -2   9  -1  270.17   14.30
  -2   9  -1  257.17   11.80
  -2   9  -1  299.87   13.40
   3  -9   1  526.75   16.60
  -3  -9  -1  551.74   23.50
  -3  -9  -1  488.85   20.30
  -3  -9  -1  547.55   22.50
  -3  -9  -1  554.34   24.20
   3  -9   1  520.35   16.30
  -3   9  -1  553.44   18.50
  -3   9  -1  518.45   18.70
   3   9   1  534.65   27.60
  -3   9  -1  539.95   17.20
  -3   9  -1  550.54   19.40
  -4  -9  -1   13.40    5.20
  -4  -9  -1   15.80    5.70
  -4  -9  -1    5.70    3.60
  -4  -9  -1   20.00    5.50
  -4   9  -1   16.20    3.10
   4   9   1    5.30    3.70
  -4   9  -1   20.00    4.00
   4   9   1   22.40    8.20
  -5  -9  -1  429.16   22.30
  -5  -9  -1  432.86   23.20
  -5  -9  -1  394.86   22.00
  -5  -9  -1  392.16   24.00
  -5   9  -1  406.16   13.40
   5   9   1  420.66   26.00
   5   9   1  430.16   27.60
   4 -10  -1  512.15   15.30
   4 -10  -1  529.85   15.10
  -4 -10   1  497.55   25.40
  -4 -10   1  529.35   23.90
  -4 -10   1  520.25   24.60
  -4 -10   1  507.75   22.10
   4  10  -1  503.65   29.20
  -4  10   1  527.85   18.30
  -4  10   1  515.75   17.80
   4  10  -1  547.35   29.60
  -4  10   1  534.45   18.00
   3 -10  -1   44.10    6.10
  -3 -10   1   53.29    8.60
  -3 -10   1   45.20    7.40
  -3 -10   1   49.40    9.40
  -3 -10   1   33.10    8.40
   3 -10  -1   34.50    5.10
  -3  10   1   45.00    7.20
  -3  10   1   28.60    6.20
  -3  10   1   46.50    6.10
   3  10  -1   15.20    6.10
   3  10  -1   28.10    7.20
   2 -10  -1  400.26   16.80
   2 -10  -1  412.16   16.60
  -2 -10   1  420.06   18.80
  -2 -10   1  417.86   20.30
  -2 -10   1  423.86   17.90
  -2 -10   1  413.96   20.80
   2  10  -1  427.96   24.10
  -2  10   1  409.86   16.40
   2  10  -1  435.46   24.50
  -2  10   1  419.16   19.60
   2  10  -1  396.56   19.50
  -2  10   1  468.85   21.00
   1 -10  -1   49.99    7.90
  -1 -10   1   53.59    7.80
  -1 -10   1   58.09    8.70
  -1 -10   1   46.40    6.70
   1 -10  -1   65.69    8.10
   1 -10  -1   56.29    5.40
   1 -10  -1   58.69    5.10
   1  10  -1   49.70    9.30
   1  10  -1   48.30    8.20
  -1  10   1   64.39   10.30
  -1  10   1   58.49    9.10
  -1  10   1   57.09    7.50
   1  10  -1   70.09   12.50
   0 -10   1  101.09    9.70
   0 -10  -1   85.99    7.70
   0 -10  -1   79.09    7.10
   0 -10   1   87.29    7.70
   0 -10   1   85.59    7.10
   0 -10  -1   87.89    9.10
   0 -10  -1  103.19    9.30
   0  10  -1   96.09   11.00
   0  10   1  107.69   14.50
   0  10  -1   93.19   10.60
   0  10  -1   76.09    9.90
   0  10   1   97.49   11.10
  -1 -10  -1    0.40    2.90
  -1 -10  -1   -1.40    2.50
  -1 -10  -1    0.90    2.30
   1 -10   1   -0.70    2.20
  -1 -10  -1   -1.00    2.50
   1 -10   1    0.70    1.60
   1 -10   1    2.30    1.60
  -1  10  -1    0.20    2.10
   1  10   1    2.30    3.20
  -1  10  -1   -2.30    2.40
   1  10   1   -1.60    3.20
  -1  10  -1    7.80    3.30
  -2 -10  -1  889.41   29.50
  -2 -10  -1  866.91   31.40
   2 -10   1  903.71   26.30
   2 -10   1  878.81   26.40
  -2 -10  -1  840.52   30.50
  -2 -10  -1  907.81   28.40
  -2  10  -1  848.12   27.00
   2  10   1  858.81   35.80
  -2  10  -1  918.81   25.80
  -2  10  -1  877.61   30.00
  -2  10  -1  879.21   30.20
   3 -10   1   45.80    5.70
   3 -10   1   33.90    5.10
  -3 -10  -1   41.60    7.90
  -3 -10  -1   37.80    7.10
  -3 -10  -1   42.40    7.90
  -3 -10  -1   33.40    7.70
  -3  10  -1   37.10    6.50
   3  10   1   38.60   10.80
  -3  10  -1   49.30    7.50
   3  10   1   38.10    9.80
  -3  10  -1   45.80    6.20
  -4 -10  -1   14.10    5.10
  -4 -10  -1   19.40    5.40
  -4 -10  -1   10.00    5.10
  -4 -10  -1   13.10    4.90
   4 -10   1   11.40    3.20
  -4  10  -1   12.90    3.00
   4  10   1    5.40    4.20
  -4  10  -1   12.30    3.50
   4  10   1    3.30    5.30
  -4  10  -1   15.80    4.10
   3 -11  -1  235.48   11.90
  -3 -11   1  229.58   14.10
   3 -11  -1  223.08   12.10
  -3 -11   1  259.77   17.70
  -3 -11   1  222.08   14.80
  -3 -11   1  270.87   17.70
   3  11  -1  230.68   18.90
  -3  11   1  240.38   14.20
  -3  11   1  234.08   14.40
   3  11  -1  234.38   22.10
  -3  11   1  233.08   12.30
  -2 -11   1   80.19   11.90
  -2 -11   1   86.69    8.80
  -2 -11   1   94.89   11.90
  -2 -11   1   78.49    8.20
   2 -11  -1   75.99    7.60
   2  11  -1   84.49   14.30
  -2  11   1   87.79    9.70
  -2  11   1   89.69    8.00
  -2  11   1   84.59   11.30
   2  11  -1   49.50    9.30
  -1 -11   1    8.20    3.90
   1 -11  -1   11.90    3.30
   1 -11  -1    6.10    3.90
   1 -11  -1   10.00    2.80
   1 -11  -1    9.70    3.70
  -1 -11   1   10.80    4.70
  -1 -11   1   14.40    5.50
  -1 -11   1   18.40    4.40
  -1  11   1   15.20    5.40
  -1  11   1    9.60    3.60
   1  11  -1    5.80    4.20
  -1  11   1   18.80    6.90
   1  11  -1   11.20    4.40
   1  11  -1   16.10    4.90
   0 -11  -1 1545.55   43.90
   0 -11   1 1597.74   44.20
   0 -11  -1 1642.14   45.30
   0 -11  -1 1571.34   39.00
   0 -11  -1 1630.94   40.50
   0 -11   1 1567.04   44.60
   0 -11   1 1669.93   39.30
   0  11  -1 1592.44   44.90
   0  11  -1 1588.94   50.39
   0  11   1 1676.43   51.69
   0  11  -1 1627.04   50.89
   0  11   1 1616.14   50.49
  -1 -11  -1   29.90    6.90
  -1 -11  -1   16.90    5.10
   1 -11   1   24.50    3.80
   1 -11   1   24.50    5.60
  -1 -11  -1   21.00    4.80
   1 -11   1   19.60    5.10
   1 -11   1   21.60    3.90
  -1 -11  -1   22.10    5.70
  -1  11  -1   26.90    6.10
  -1  11  -1   22.30    6.00
   1  11   1   21.50    6.40
  -1  11  -1   20.30    6.80
   1  11   1   27.30    7.80
  -2 -11  -1  304.17   16.70
  -2 -11  -1  303.37   15.50
  -2 -11  -1  314.17   18.30
  -2 -11  -1  277.77   17.60
   2 -11   1  316.07   14.80
  -2  11  -1  301.77   17.20
   2  11   1  336.87   23.80
   2  11   1  334.37   22.50
  -2  11  -1  305.87   17.50
  -3 -11  -1    6.00    3.70
  -3 -11  -1   11.00    4.90
   3 -11   1   -0.10    2.80
  -3 -11  -1    0.80    4.00
   3 -11   1    0.50    2.10
  -3 -11  -1   -1.00    2.90
  -3  11  -1    7.60    3.20
   3  11   1   -4.00    3.70
   3  11   1    6.70    6.10
  -3  11  -1    0.10    2.90
  -2 -12   1  281.17   21.00
  -2 -12   1  243.38   17.00
  -2 -12   1  237.28   16.80
  -2 -12   1  261.07   14.80
  -2  12   1  259.67   16.90
   2  12  -1  292.47   23.80
  -2  12   1  242.98   16.60
  -2  12   1  263.87   14.00
  -1 -12   1  224.68   15.90
   1 -12  -1  209.38   14.00
   1 -12  -1  216.68    9.80
  -1 -12   1  218.18   15.00
  -1 -12   1  209.48   13.30
   1 -12  -1  209.68    9.90
   1 -12  -1  169.78   12.40
  -1 -12   1  219.88   12.60
  -1  12   1  226.38   17.10
   1  12  -1  219.48   18.60
  -1  12   1  196.28   15.80
   1  12  -1  226.38   18.50
   0 -12   1   31.60    5.30
   0 -12   1   38.90    7.90
   0 -12   1   30.90    5.50
   0 -12  -1   42.00    7.80
   0 -12  -1   37.00    7.30
   0 -12  -1   33.60    5.90
   0 -12   1   46.40    8.20
   0  12   1   54.89   12.40
   0  12  -1   42.70   10.00
   0  12   1   27.10    6.80
   0  12  -1   37.60    9.00
   1 -12   1 1334.67   39.70
  -1 -12  -1 1335.47   38.70
  -1 -12  -1 1341.27   42.80
  -1 -12  -1 1350.16   37.50
   1 -12   1 1359.96   30.90
   1 -12   1 1336.07   30.40
  -1 -12  -1 1367.96   42.60
   1  12   1 1333.57   49.10
  -1  12  -1 1333.37   44.90
  -1  12  -1 1379.56   45.60
   1  12   1 1340.77   48.70
  -2 -12  -1   19.50    5.90
  -2 -12  -1   23.80    6.00
  -2 -12  -1    8.40    4.10
   2  12   1   20.50    6.90
   2  12   1   29.40    9.30
  -2  12  -1   26.80    7.70
  -2  12  -1   23.10    6.00
  -7   0   2    3.70    2.50
  -7   0   2    0.90    2.30
   7   0  -2   -0.70    2.40
  -7   0   2   -2.50    1.70
   7   0  -2   -2.30    1.20
  -6   0   2 1355.56   35.90
  -6   0   2 1354.36   33.00
  -6   0   2 1413.36   34.10
  -6   0   2 1384.46   32.60
   6   0  -2 1405.86   35.70
   5   0  -2    0.00    1.40
  -5   0   2    0.30    1.70
   5   0  -2    3.20    2.40
  -5   0   2   -0.40    1.70
  -4   0   2  208.98    8.40
   4   0  -2  212.88    9.50
  -4   0   2  221.38    9.00
   4   0  -2  213.58    8.60
  -4   0   2  203.98    9.90
  -3   0   2   -0.30    1.70
   3   0  -2    1.50    1.70
  -3   0   2   -0.90    1.30
   3   0  -2   -0.20    1.40
  -3   0   2    0.00    1.40
  -2   0   2 5773.12  102.19
   2   0  -2 5534.05   98.89
  -2   0   2 5758.42   99.89
   2   0  -2 5669.03  100.39
  -1   0   2   -2.30    0.80
  -1   0   2   -2.30    1.10
   1   0  -2   -0.40    1.20
   1   0  -2   -1.90    0.80
  -1   0   2   -1.70    0.90
   1   0  -2   -1.70    1.00
   1   0   2   -4.70    0.90
  -1   0  -2   -3.10    1.00
  -1   0  -2   -4.80    0.60
   1   0   2   -5.20    0.80
  -1   0  -2   -3.00    1.00
  -2   0  -2  559.24   12.50
   2   0   2  559.84   13.50
  -2   0  -2  569.34   12.70
  -3   0  -2   -2.50    1.20
   3   0   2   -1.50    1.30
  -3   0  -2   -3.10    1.10
  -4   0  -2  603.74   15.50
  -4   0  -2  592.94   15.20
   4   0   2  571.74   16.30
  -4   0  -2  608.84   15.40
  -5   0  -2    0.30    1.80
  -5   0  -2   -0.10    1.70
  -5   0  -2   -1.70    1.20
   5   0   2    0.70    1.90
   5   0   2    0.70    1.30
   6   0   2   30.20    4.40
  -6   0  -2   21.90    3.60
   6   0   2   18.40    3.50
  -6   0  -2   21.20    3.50
  -6   0  -2   12.80    3.50
  -7   0  -2   -2.00    1.70
  -7   0  -2   -0.90    1.90
  -7   0  -2    0.70    1.70
  -7   0  -2    5.80    2.70
  -7  -1   2  282.27   13.10
  -7  -1   2  279.67   14.00
  -7  -1   2  287.67   14.10
  -7   1   2  275.47    9.70
   7   1  -2  286.47   14.00
   7   1  -2  313.77   15.00
  -7   1   2  289.77   13.00
  -7   1   2  261.77    9.50
   6  -1  -2  824.62   21.80
  -6  -1   2  846.82   25.10
  -6  -1   2  816.82   27.50
  -6  -1   2  821.12   24.70
  -6  -1   2  820.42   24.10
   6  -1  -2  857.11   21.60
  -6   1   2  809.72   22.60
  -6   1   2  862.41   21.30
   6   1  -2  849.22   26.80
  -6   1   2  862.01   21.30
   6   1  -2  864.51   26.10
  -5  -1   2   62.29    6.80
  -5  -1   2   77.79    6.50
   5  -1  -2   84.49    5.10
   5  -1  -2   78.29    5.40
  -5  -1   2   71.79    6.20
  -5   1   2   76.89    6.10
   5   1  -2   85.59    6.30
  -5   1   2   78.49    5.60
   5   1  -2   86.79    7.20
  -5   1   2   74.69    5.30
  -4  -1   2   37.80    4.90
  -4  -1   2   37.10    4.50
  -4  -1   2   38.30    5.60
   4  -1  -2   36.10    3.50
  -4   1   2   42.30    3.50
  -4   1   2   42.40    4.10
   4   1  -2   43.60    6.20
  -4   1   2   40.90    4.00
   4   1  -2   51.99    4.70
  -3  -1   2  179.08    9.20
  -3  -1   2  187.88    7.80
  -3  -1   2  200.18    8.30
   3  -1  -2  179.18    6.60
  -3   1   2  182.08    6.40
   3   1  -2  178.28    6.70
   3   1  -2  192.88    8.00
  -3   1   2  190.28    7.70
   3   1  -2  191.28    9.10
  -3   1   2  187.58    6.90
  -2  -1   2 5917.01  103.69
  -2  -1   2 5784.32  106.49
  -2  -1   2 5996.90  104.29
   2  -1  -2 5815.32  102.89
   2  -1  -2 5820.82  101.99
  -2   1   2 5559.34  102.89
   2   1  -2 5899.41  106.19
   2   1  -2 5940.51  104.19
   2   1  -2 5734.33  102.89
  -2   1   2 5771.72  102.09
  -2  -1  -2 2221.98   43.10
  -2  -1  -2 2258.97   41.70
  -2  -1  -2 2305.27   42.80
  -2   1  -2 2215.38   39.40
   2   1   2 2161.28   44.60
   2   1   2 2295.57   45.20
   3  -1   2   62.99    4.80
  -3  -1  -2   66.39    4.70
  -3  -1  -2   64.89    4.60
  -3  -1  -2   69.59    4.50
   3   1   2   67.99    5.30
  -3   1  -2   65.39    3.00
  -3   1  -2   64.99    3.00
   3   1   2   69.59    5.40
  -4  -1  -2  748.03   19.20
   4  -1   2  727.13   16.00
  -4  -1  -2  727.03   19.30
  -4  -1  -2  737.03   19.20
  -4   1  -2  725.33   15.70
  -4   1  -2  707.33   15.60
  -4   1  -2  746.33   16.50
   4   1   2  690.23   20.80
   4   1   2  726.03   21.10
  -5  -1  -2  844.32   22.20
  -5  -1  -2  815.02   21.90
  -5  -1  -2  810.12   22.30
  -5   1  -2  816.12   17.80
   5   1   2  786.02   23.30
   5   1   2  836.62   24.10
  -5   1  -2  853.51   20.00
  -5   1  -2  800.02   17.70
  -6  -1  -2  281.47   12.80
  -6  -1  -2  285.77   11.80
  -6  -1  -2  301.57   12.10
  -6  -1  -2  279.57   11.90
   6   1   2  291.77   12.90
   6   1   2  275.27   12.90
  -6   1  -2  307.97   11.30
  -7  -1  -2    1.10    2.30
  -7  -1  -2    2.60    2.60
  -7  -1  -2   10.10    3.60
  -7   1  -2   -4.60    1.70
  -7   1  -2    4.70    2.20
   7   1   2    1.10    1.80
  -7  -2   2  142.69   10.50
  -7  -2   2  139.49   12.50
  -7  -2   2  157.18   10.30
   7   2  -2  153.78   11.60
   7   2  -2  152.08   10.90
  -7   2   2  141.69    8.60
  -6  -2   2   65.19    7.90
  -6  -2   2   64.69    9.70
  -6  -2   2   68.89    8.50
  -6  -2   2   75.89    7.40
  -6   2   2   60.79    3.70
  -6   2   2   63.79    5.10
  -6   2   2   69.29    3.90
   5  -2  -2   74.29    4.00
  -5  -2   2   87.19    7.10
  -5  -2   2   74.09    7.00
  -5  -2   2   82.59    8.20
   5  -2  -2   74.29    4.30
  -5   2   2   74.59    5.20
   5   2  -2   79.19    8.00
  -5   2   2   73.09    4.40
  -5   2   2   80.89    5.30
  -4  -2   2 1778.92   39.40
   4  -2  -2 1745.83   33.50
  -4  -2   2 1777.12   39.00
   4  -2  -2 1714.23   34.30
  -4  -2   2 1622.34   47.30
  -4   2   2 1714.43   33.90
   4   2  -2 1797.72   39.10
  -4   2   2 1688.13   35.60
  -3  -2   2 6240.08  117.99
  -3  -2   2 6292.97  113.39
   3  -2  -2 6076.99  108.59
  -3  -2   2 6357.66  114.09
   3  -2  -2 5966.00  109.39
  -3   2   2 6161.68  110.19
   3   2  -2 6168.38  111.89
   3   2  -2 6278.87  113.79
  -3   2   2 6276.07  108.39
   3   2  -2 6286.37  117.09
  -3   2   2 6163.18  108.89
   2  -2  -2  243.38    7.20
  -2  -2   2  265.67    9.60
  -2  -2   2  260.17    9.20
  -2  -2   2  262.27   11.00
   2   2  -2  238.78    9.20
  -2   2   2  246.28    7.20
   2   2  -2  253.77    8.90
  -2   2   2  253.77    6.60
  -2   2   2  245.08    7.80
   2   2  -2  268.27   11.00
   0  -2  -2  297.57    8.10
   0  -2   2  322.67    8.10
   0  -2   2  326.67    8.70
   0  -2  -2  314.27    9.00
   0  -2   2  328.17    9.80
   0  -2  -2  320.67   10.10
   0   2  -2  327.57    9.70
   0   2  -2  322.07    8.60
   0   2   2  313.57    9.90
   0   2   2  316.87    8.30
   0   2  -2  314.07    8.30
  -2  -2  -2 5526.25   97.49
  -2  -2  -2 5394.76   99.19
  -2  -2  -2 5484.25   98.59
  -2  -2  -2 5323.47   98.29
   2   2   2 5400.46  101.59
   2   2   2 5544.85  102.19
  -3  -2  -2 1985.40   41.00
  -3  -2  -2 1940.11   41.50
  -3  -2  -2 1919.01   39.50
  -3  -2  -2 2020.80   41.10
   3   2   2 1985.60   44.30
   3   2   2 1933.51   43.90
  -4  -2  -2  173.68    7.90
  -4  -2  -2  147.99    8.40
  -4  -2  -2  164.38    8.40
  -4  -2  -2  158.08    8.40
   4   2   2  148.69    9.50
   4   2   2  167.38   10.00
  -5  -2  -2 1803.42   42.10
  -5  -2  -2 1875.41   41.00
  -5  -2  -2 1904.91   42.20
  -5  -2  -2 1826.52   42.30
   5   2   2 1844.42   45.20
   5   2   2 1899.01   45.90
  -6  -2  -2    8.60    3.70
  -6  -2  -2   14.30    3.50
  -6  -2  -2    6.30    2.60
   6   2   2    8.90    3.40
  -6   2  -2   16.20    2.70
   6   2   2    4.60    2.70
  -7  -2  -2  381.26   15.80
  -7  -2  -2  408.36   17.70
  -7  -2  -2  364.76   15.60
  -7  -2  -2  388.56   16.20
  -7   2  -2  390.36   13.50
   7   2   2  391.66   17.30
  -7  -3   2   94.99    9.20
  -7  -3   2   80.69    8.50
  -7  -3   2   88.89    8.20
  -7  -3   2   96.59    9.20
   7   3  -2   88.89    9.30
   7   3  -2  102.09   10.70
  -7   3   2   96.39    6.80
  -6  -3   2  524.25   21.10
  -6  -3   2  516.35   23.30
  -6  -3   2  521.05   20.10
  -6  -3   2  531.85   20.40
  -6   3   2  509.85   15.10
   6   3  -2  529.15   22.30
   6   3  -2  544.15   23.40
  -5  -3   2  260.67   13.10
  -5  -3   2  255.17   12.70
  -5  -3   2  248.48   15.00
  -5   3   2  257.17    8.80
   5   3  -2  244.68   14.30
  -4  -3   2 2204.88   48.20
  -4  -3   2 2222.28   48.70
  -4  -3   2 2155.58   53.09
   4  -3  -2 2165.88   40.00
   4   3  -2 2206.98   48.30
   4   3  -2 2270.67   52.59
  -4   3   2 2130.89   40.30
  -4   3   2 2164.88   42.10
  -4   3   2 2210.68   41.50
  -3  -3   2  101.69    7.00
  -3  -3   2  104.89    6.80
   3  -3  -2   98.59    4.30
  -3  -3   2   94.89    8.10
   3  -3  -2   89.99    4.50
  -3   3   2  104.69    4.20
   3   3  -2   91.89    6.10
  -3   3   2  103.89    4.90
  -3   3   2  100.89    4.30
   3   3  -2  111.49    8.50
   3   3  -2  104.19    6.90
   2  -3  -2  791.62   18.00
  -2  -3   2  854.71   24.60
  -2  -3   2  854.71   21.20
  -2  -3   2  789.72   21.20
   2   3  -2  840.72   21.60
   2   3  -2  864.81   24.30
   2   3  -2  830.92   21.00
  -2   3   2  846.82   17.10
  -2   3   2  833.62   19.10
  -2   3   2  823.02   18.00
   0  -3  -2 3326.07   64.69
   0  -3   2 3349.76   61.89
   0  -3   2 3353.86   61.09
   0  -3  -2 3244.98   60.99
   0  -3   2 3399.96   67.59
   0  -3   2 3240.68   60.39
   0  -3  -2 3474.75   62.09
   0  -3  -2 3194.88   62.29
   0   3  -2 3372.16   61.59
   0   3  -2 3278.67   61.89
   0   3   2 3172.98   64.39
   0   3   2 3465.35   62.99
   0   3  -2 3788.42   68.49
   0   3   2 3326.37   61.59
  -1  -3  -2   12.40    2.30
   1  -3   2   12.50    2.50
  -1  -3  -2    9.10    2.30
   1  -3   2   10.10    1.80
  -1  -3  -2   11.90    2.70
  -1  -3  -2   12.00    2.80
  -1   3  -2   12.60    1.60
   1   3   2   10.10    2.20
  -1   3  -2   12.30    1.80
  -1   3  -2   14.80    2.40
   1   3   2    7.60    3.00
   1   3   2   16.60    3.90
  -1   3  -2   10.60    1.70
   2   3   2 9999.00  178.38
   2   3   2 9568.64  177.28
  -3  -3  -2  692.83   19.50
  -3  -3  -2  673.83   18.30
  -3  -3  -2  669.83   19.40
  -3  -3  -2  661.63   19.90
   3   3   2  690.13   22.40
   3   3   2  654.83   21.90
  -4  -3  -2  193.38   10.40
  -4  -3  -2  186.78    9.10
  -4  -3  -2  189.68   10.00
  -4  -3  -2  193.98   10.00
   4   3   2  201.28   12.00
   4   3   2  186.68   11.50
  -5  -3  -2   95.09    7.90
  -5  -3  -2  114.59    8.50
  -5  -3  -2   97.49    7.30
  -5  -3  -2  102.39    8.10
   5   3   2  107.99    9.40
   5   3   2  101.59    9.20
  -6  -3  -2 1802.72   43.20
  -6  -3  -2 1790.02   44.90
  -6  -3  -2 1780.72   44.50
  -6  -3  -2 1818.92   44.20
   6   3   2 1792.32   47.80
   6   3   2 1855.71   48.70
  -7  -3  -2  269.47   13.90
  -7  -3  -2  292.57   14.20
  -7  -3  -2  263.17   14.40
   7   3   2  266.77   15.80
  -7  -4   2  895.71   34.90
  -7  -4   2  860.61   28.70
  -7  -4   2  888.31   30.80
  -7   4   2  874.71   22.50
   7   4  -2  906.81   34.60
   7   4  -2  988.50   34.50
  -6  -4   2  531.25   22.10
  -6  -4   2  498.95   19.20
  -6  -4   2  538.25   21.30
  -6  -4   2  486.15   20.40
   6   4  -2  558.34   24.90
   6   4  -2  559.04   24.10
  -6   4   2  511.45   14.50
  -5  -4   2 1878.21   52.49
  -5  -4   2 1989.30   47.70
  -5  -4   2 1977.80   47.10
   5   4  -2 1923.01   46.70
   5   4  -2 1968.50   51.49
  -5   4   2 1909.71   38.20
  -4  -4   2    3.40    2.60
  -4  -4   2   -0.90    2.70
  -4  -4   2    0.60    2.10
  -4   4   2   -0.80    0.90
   4   4  -2    0.50    2.30
   4   4  -2    2.70    2.30
  -4   4   2   -0.30    1.20
   3  -4  -2  236.58    8.10
  -3  -4   2  225.88   11.20
  -3  -4   2  228.98   10.80
   3  -4  -2  232.98    7.40
  -3  -4   2  220.28   13.10
  -3   4   2  234.38    8.20
   3   4  -2  244.98   10.90
  -3   4   2  241.78    7.50
  -3   4   2  233.58    7.10
   3   4  -2  236.58   13.20
   3   4  -2  240.28   11.20
  -2  -4   2  643.14   18.90
   2  -4  -2  650.03   15.60
  -2  -4   2  621.74   18.30
   2  -4  -2  626.94   16.70
  -2   4   2  633.54   15.50
  -2   4   2  654.13   14.60
   2   4  -2  619.54   18.70
  -2   4   2  599.34   16.40
   2   4  -2  632.64   18.30
   2   4  -2  636.34   21.60
  -1  -4   2    3.90    2.50
   1  -4  -2    7.60    1.70
   1  -4  -2    7.70    2.60
   1  -4  -2    4.70    2.00
   1  -4  -2    4.60    1.80
  -1  -4   2    4.90    2.90
  -1  -4   2    3.10    1.90
  -1  -4   2    6.90    2.00
   1   4  -2    7.00    2.40
  -1   4   2    6.80    2.20
  -1   4   2    4.90    2.20
   1   4  -2    8.10    3.10
   1   4  -2    7.30    2.70
  -1   4   2    7.90    1.90
   0  -4   2   28.80    3.40
   0  -4  -2   30.30    3.70
   0  -4  -2   41.30    4.70
   0  -4   2   28.00    3.80
   0  -4   2   34.70    3.10
   0  -4   2   38.60    5.00
   0  -4  -2   37.70    4.60
   0  -4  -2   30.00    3.20
   0  -4  -2   37.00    3.80
   0   4   2   43.20    5.60
   0   4  -2   28.60    3.50
   0   4   2   25.00    3.10
   0   4  -2   33.10    4.50
   0   4   2   32.80    4.30
   0   4  -2   35.70    4.20
   1  -4   2  975.80   23.30
  -1  -4  -2  980.40   24.50
   1  -4   2  958.60   18.70
  -1  -4  -2  959.10   22.80
   1  -4   2 1011.60   19.00
   1  -4   2  969.90   21.40
  -1  -4  -2  974.90   23.80
  -1   4  -2  967.80   20.40
  -1   4  -2  964.30   21.30
   1   4   2 1003.60   23.00
  -1   4  -2 1006.60   23.50
   1   4   2  977.80   27.30
   1   4   2  957.20   26.80
  -1   4  -2  988.80   21.20
  -2  -4  -2 2081.29   44.80
  -2  -4  -2 2135.99   44.80
  -2  -4  -2 2105.79   45.80
   2  -4   2 2043.40   38.60
  -2  -4  -2 2138.79   43.60
   2  -4   2 2052.19   38.60
  -2   4  -2 2092.89   38.40
  -2   4  -2 2158.38   40.20
  -2   4  -2 2033.60   40.10
   2   4   2 2147.39   49.10
   2   4   2 2090.49   49.30
  -3  -4  -2  171.78    9.40
  -3  -4  -2  159.68    9.60
  -3  -4  -2  175.28    9.60
  -3  -4  -2  171.68    8.60
   3   4   2  149.49   10.60
   3   4   2  180.18   11.60
  -4  -4  -2  202.88   11.50
  -4  -4  -2  215.18   10.40
  -4  -4  -2  204.88   11.00
  -4  -4  -2  211.38   11.20
   4   4   2  217.68   13.60
   4   4   2  175.08   12.30
  -5  -4  -2    4.90    3.10
  -5  -4  -2   -3.20    3.30
  -5  -4  -2    1.90    2.70
  -5  -4  -2    2.20    2.60
   5   4   2   -0.40    2.00
   5   4   2    2.30    2.30
  -6  -4  -2   39.30    6.80
  -6  -4  -2   49.30    7.30
  -6  -4  -2   42.90    6.50
  -6  -4  -2   37.50    7.00
   6   4   2   34.40    7.20
   6   4   2   39.00    7.60
  -7  -4  -2  334.67   17.40
   7   4   2  325.27   18.90
  -6  -5   2   10.60    3.70
  -6  -5   2    0.90    3.90
  -6  -5   2    8.80    3.70
  -6  -5   2    5.90    3.70
   6   5  -2    1.30    3.30
   6   5  -2   -0.50    3.30
  -6   5   2    3.30    1.50
  -5  -5   2  444.46   19.30
  -5  -5   2  440.16   17.40
  -5  -5   2  440.66   22.50
  -5  -5   2  419.56   18.40
  -5  -5   2  411.56   23.60
   5   5  -2  414.86   21.00
   5   5  -2  431.36   18.60
  -4  -5   2    6.20    2.80
  -4  -5   2    7.50    3.80
  -4  -5   2    8.10    4.30
  -4  -5   2    5.10    3.60
  -4   5   2    5.20    1.60
   4   5  -2    4.30    3.10
  -4   5   2    5.10    1.70
   4   5  -2   12.00    5.50
  -3  -5   2 2043.70   46.20
  -3  -5   2 2093.39   52.49
   3  -5  -2 1992.40   39.30
  -3  -5   2 1957.30   46.40
  -3  -5   2 1977.70   44.00
  -3   5   2 1999.90   39.80
   3   5  -2 1983.60   51.09
  -3   5   2 1985.00   41.00
   3   5  -2 2039.00   45.80
   3   5  -2 2009.60   46.60
  -3   5   2 2042.80   38.90
  -2  -5   2  247.18   10.40
  -2  -5   2  259.67   11.40
   2  -5  -2  244.98    9.00
  -2  -5   2  241.88   11.50
  -2   5   2  236.18    8.20
   2   5  -2  253.37   11.30
  -2   5   2  243.38   10.00
  -2   5   2  234.38    9.30
   2   5  -2  241.18   11.50
   2   5  -2  241.98   13.50
   1  -5  -2 1403.66   29.40
  -1  -5   2 1504.75   37.70
  -1  -5   2 1441.46   33.00
   1  -5  -2 1468.45   31.80
  -1  -5   2 1407.06   31.80
   1  -5  -2 1475.45   32.40
  -1  -5   2 1547.35   38.50
  -1   5   2 1522.15   31.20
  -1   5   2 1424.46   33.00
   1   5  -2 1470.35   33.80
   1   5  -2 1488.65   37.80
  -1   5   2 1454.45   35.20
   1   5  -2 1479.75   34.10
  -1   5   2 1432.76   34.50
   0  -5  -2 1414.46   30.90
   0  -5  -2 1473.75   32.00
   0  -5  -2 1454.65   32.70
   0  -5  -2 1435.96   33.20
   0  -5   2 1430.66   30.40
   0  -5   2 1458.35   35.70
   0  -5   2 1413.86   32.30
   0  -5   2 1530.75   31.40
   0   5   2 1449.95   31.50
   0   5  -2 1440.56   32.20
   0   5  -2 1504.35   36.00
   0   5   2 1430.26   36.00
   0   5   2 1442.86   36.40
   0   5  -2 1404.76   32.20
  -1  -5  -2   47.80    5.90
   1  -5   2   47.90    3.10
   1  -5   2   45.60    4.50
   1  -5   2   37.00    3.70
  -1  -5  -2   38.50    5.50
   1  -5   2   39.10    2.70
  -1  -5  -2   38.40    4.20
  -1  -5  -2   44.90    5.50
  -1   5  -2   42.80    3.90
   1   5   2   45.50    4.40
   1   5   2   52.29    7.60
  -1   5  -2   45.60    4.90
  -1   5  -2   37.90    3.40
   1   5   2   47.10    7.30
  -2  -5  -2  932.71   26.30
   2  -5   2  938.31   20.50
  -2  -5  -2  954.50   25.70
  -2  -5  -2  873.81   23.70
  -2  -5  -2  881.61   24.80
   2  -5   2  943.21   20.40
   2   5   2  933.51   29.50
  -2   5  -2  945.21   20.50
  -2   5  -2  956.80   22.40
  -2   5  -2  954.30   20.10
   2   5   2  879.61   28.60
  -2   5  -2  896.11   22.00
  -3  -5  -2 2448.75   54.29
  -3  -5  -2 2474.45   55.39
  -3  -5  -2 2467.25   52.39
  -3  -5  -2 2467.25   53.89
   3   5   2 2444.46   59.39
   3   5   2 2437.76   59.29
  -4  -5  -2  727.13   22.90
  -4  -5  -2  762.92   27.20
  -4  -5  -2  783.52   34.50
  -4  -5  -2  748.13   25.80
   4   5   2  787.52   28.80
   4   5   2  765.52   28.60
  -5  -5  -2   15.20    4.60
  -5  -5  -2   13.30    4.50
  -5  -5  -2   23.90    5.90
  -5  -5  -2   21.30    4.70
   5   5   2   22.00    6.10
   5   5   2   31.70    8.20
  -6  -5  -2  237.28   14.50
  -6  -5  -2  246.28   14.40
  -6  -5  -2  222.18   13.20
   6   5   2  230.08   16.50
   6   5   2  228.68   16.60
  -6  -6   2  912.21   31.90
  -6  -6   2  938.51   30.40
  -6  -6   2  843.32   32.50
  -6  -6   2  921.81   32.90
   6   6  -2  905.81   36.70
   6   6  -2  919.21   37.00
  -5  -6   2   84.79    8.20
  -5  -6   2   82.59   10.40
  -5  -6   2  114.99   16.10
  -5  -6   2   98.99   10.00
  -5  -6   2   96.89    9.00
  -5   6   2   96.29    5.20
   5   6  -2  111.59   14.70
  -4  -6   2  853.31   32.60
  -4  -6   2  836.32   27.00
   4  -6  -2  864.11   17.70
  -4  -6   2  824.52   25.60
   4  -6  -2  823.22   17.40
  -4  -6   2  861.31   27.90
   4   6  -2  821.62   31.40
   4   6  -2  829.62   27.40
  -4   6   2  835.22   20.10
  -4   6   2  827.12   19.60
  -4   6   2  830.12   19.70
  -3  -6   2  100.69    8.30
  -3  -6   2   87.79   10.00
  -3  -6   2   73.59    6.70
   3  -6  -2   82.49    5.30
  -3  -6   2   82.69    8.20
   3   6  -2   96.19   10.10
  -3   6   2   86.89    6.00
  -3   6   2   90.49    5.20
   3   6  -2   74.89    7.30
   3   6  -2   74.19    7.60
  -3   6   2   82.99    6.30
  -2  -6   2  870.61   23.80
  -2  -6   2  889.51   25.90
  -2  -6   2  852.01   24.80
   2  -6  -2  882.01   21.70
   2  -6  -2  847.92   22.00
   2   6  -2  865.31   29.40
   2   6  -2  861.61   25.30
  -2   6   2  898.01   25.00
  -2   6   2  889.81   21.20
   2   6  -2  849.61   25.50
  -2   6   2  877.31   24.20
   1  -6  -2 1046.00   23.30
  -1  -6   2 1059.99   26.00
   1  -6  -2 1094.09   24.30
  -1  -6   2 1062.49   27.00
   1  -6  -2 1031.70   26.30
  -1  -6   2 1079.89   28.20
  -1  -6   2 1056.29   32.00
   1  -6  -2 1042.30   25.90
   1   6  -2 1047.60   31.70
  -1   6   2 1078.19   25.20
  -1   6   2 1091.59   29.90
  -1   6   2 1038.90   28.90
   1   6  -2  986.10   27.40
   1   6  -2 1062.69   27.80
   0  -6  -2    2.50    2.20
   0  -6  -2    2.30    1.90
   0  -6   2    4.50    2.20
   0  -6   2    5.30    2.10
   0  -6   2    2.60    2.30
   0  -6  -2    1.10    2.00
   0  -6  -2    4.10    2.40
   0  -6   2    3.90    2.50
   0   6  -2    3.40    2.10
   0   6  -2    3.30    2.10
   0   6  -2    6.10    3.30
   0   6   2    2.00    1.90
   0   6   2   17.30    5.20
   0   6   2    7.30    2.60
   1  -6   2  253.07   10.40
  -1  -6  -2  253.97   11.70
  -1  -6  -2  249.88   10.50
  -1  -6  -2  269.27   11.50
   1  -6   2  250.97    9.00
   1  -6   2  254.67    8.10
  -1  -6  -2  232.88   11.70
   1   6   2  226.38   10.10
  -1   6  -2  248.68   11.70
   1   6   2  244.28   13.70
  -1   6  -2  253.77   10.00
  -1   6  -2  267.77   12.20
  -1   6  -2  248.48    9.20
   1   6   2  233.68   13.70
  -2  -6  -2   97.79    7.60
  -2  -6  -2  106.69    8.40
   2  -6   2  101.09    5.70
  -2  -6  -2  100.19    7.10
   2  -6   2  112.99    5.90
  -2  -6  -2   83.99    7.50
  -2   6  -2  100.69    5.30
  -2   6  -2  104.89    6.80
  -2   6  -2   98.89    6.50
   2   6   2  103.99    9.50
   2   6   2  103.79    9.90
  -2   6  -2   96.39    5.60
   3  -6   2 2678.83   49.30
  -3  -6  -2 2673.73   57.99
   3  -6   2 2666.93   49.20
  -3  -6  -2 2768.92   61.69
  -3  -6  -2 2701.63   60.39
  -3  -6  -2 2662.73   59.49
   3   6   2 2760.22   66.39
   3   6   2 2700.33   66.29
  -3   6  -2 2664.43   54.79
  -3   6  -2 2761.62   50.69
  -3   6  -2 2721.23   51.39
  -3   6  -2 2708.43   51.39
  -4  -6  -2    0.30    2.90
  -4  -6  -2    5.60    3.20
  -4  -6  -2   -2.20    3.20
  -4  -6  -2    1.40    3.00
   4   6   2   10.20    4.70
  -5  -6  -2   36.90    7.50
  -5  -6  -2   23.70    5.70
  -5  -6  -2   34.70    6.80
   5   6   2   14.50    5.30
   5   6   2   35.00    9.10
  -6  -6  -2  173.08   12.60
  -6  -6  -2  171.58   13.60
  -6  -6  -2  166.98   11.80
  -6  -6  -2  193.88   14.40
   6   6   2  141.79   13.80
   6   6   2  185.18   15.30
  -6  -7   2  443.26   21.60
  -6  -7   2  432.06   22.20
  -6  -7   2  421.86   20.00
  -6  -7   2  459.95   23.20
   6   7  -2  473.45   25.90
   6   7  -2  453.75   26.10
  -6   7   2  416.66   13.10
  -5  -7   2    0.00    3.60
  -5  -7   2   -3.10    2.10
  -5  -7   2    4.40    3.20
  -5  -7   2    6.70    4.00
   5   7  -2    0.90    3.30
   5   7  -2   -0.40    4.00
  -5   7   2   -2.90    1.40
  -4  -7   2  401.36   17.50
  -4  -7   2  450.45   19.90
  -4  -7   2  503.25   30.10
  -4  -7   2  420.36   18.90
   4  -7  -2  403.86   11.30
  -4  -7   2  411.16   20.50
   4  -7  -2  428.76   11.10
  -4   7   2  401.76   12.80
  -4   7   2  417.76   13.00
   4   7  -2  425.46   23.00
  -4   7   2  401.16   13.30
  -3  -7   2  713.33   26.70
  -3  -7   2  693.03   24.60
  -3  -7   2  695.53   29.10
  -3  -7   2  743.03   24.50
  -3   7   2  700.83   20.80
   3   7  -2  692.33   24.60
  -3   7   2  694.53   21.60
  -3   7   2  755.42   19.30
   3   7  -2  686.13   28.60
   3   7  -2  713.83   24.20
  -2  -7   2   40.20    6.70
   2  -7  -2   54.59    5.10
  -2  -7   2   50.89    7.00
  -2  -7   2   61.09    6.10
   2  -7  -2   49.20    5.10
  -2  -7   2   63.69   10.40
  -2   7   2   52.09    5.90
   2   7  -2   46.70    7.00
  -2   7   2   57.89    6.20
   2   7  -2   45.10    6.60
   2   7  -2   49.80    8.20
  -2   7   2   51.39    4.70
  -1  -7   2  188.58    9.40
  -1  -7   2  183.08   10.60
   1  -7  -2  191.78   10.10
   1  -7  -2  196.28    8.00
   1  -7  -2  213.58    8.70
   1  -7  -2  181.18    9.50
  -1  -7   2  165.28   12.30
  -1  -7   2  199.38   10.20
  -1  -7   2  193.58   12.00
   1   7  -2  180.48   10.30
  -1   7   2  199.68   12.10
  -1   7   2  196.98    9.30
   1   7  -2  220.38   13.70
  -1   7   2  183.48   11.30
   1   7  -2  188.48   10.70
   0  -7   2  627.74   18.30
   0  -7  -2  618.34   18.00
   0  -7   2  625.24   19.90
   0  -7   2  634.04   17.70
   0  -7   2  638.64   20.90
   0  -7  -2  629.44   20.10
   0  -7  -2  649.24   19.20
   0  -7  -2  634.64   20.70
   0   7   2  611.84   23.20
   0   7   2  643.24   19.10
   0   7  -2  600.04   22.40
   0   7   2  626.54   23.80
   0   7  -2  629.64   23.20
   0   7  -2  592.74   19.50
   1  -7   2   45.10    5.70
  -1  -7  -2   33.70    5.50
   1  -7   2   41.70    3.50
   1  -7   2   44.10    3.80
  -1  -7  -2   44.80    6.60
  -1  -7  -2   30.60    4.70
  -1  -7  -2   36.50    5.50
  -1   7  -2   51.79    7.80
   1   7   2   38.70    5.30
  -1   7  -2   45.70    5.60
  -1   7  -2   36.40    6.20
   1   7   2   57.39    9.50
  -1   7  -2   44.40    4.40
   1   7   2   56.19    8.90
  -2  -7  -2 3998.50   82.69
  -2  -7  -2 3982.70   81.49
   2  -7   2 3977.10   75.79
  -2  -7  -2 3893.01   83.09
  -2  -7  -2 3953.10   79.59
   2  -7   2 3916.81   75.39
   2   7   2 3927.21   88.59
  -2   7  -2 3972.50   74.89
  -2   7  -2 3860.81   79.19
   2   7   2 4016.10   89.59
  -2   7  -2 4115.79   79.79
  -2   7  -2 4055.69   76.49
   3  -7   2 1177.38   25.10
  -3  -7  -2 1233.88   35.60
   3  -7   2 1172.88   25.10
  -3  -7  -2 1219.88   34.70
  -3  -7  -2 1159.88   33.40
   3   7   2 1145.99   39.10
  -3   7  -2 1166.88   26.80
   3   7   2 1161.08   38.80
  -3   7  -2 1172.48   27.40
  -3   7  -2 1139.09   25.70
  -3   7  -2 1135.79   27.20
  -4  -7  -2   90.19    8.90
  -4  -7  -2   99.09    9.50
  -4  -7  -2   95.39    9.40
  -4  -7  -2   98.49    8.60
  -4   7  -2   82.69    5.10
  -4   7  -2   92.59    5.00
   4   7   2  118.09   12.30
  -5  -7  -2   12.00    4.80
  -5  -7  -2    1.50    3.20
  -5  -7  -2   14.60    5.30
  -5  -7  -2    7.10    3.80
   5   7   2    3.20    4.70
   5   7   2   16.10    6.20
  -6  -7  -2  120.99   10.60
  -6  -7  -2  108.49   11.00
  -6  -7  -2  119.39   11.10
  -6  -7  -2  111.59   11.20
   6   7   2  123.29   14.10
   6   7   2  137.19   19.20
  -5  -8   2   40.40    7.80
  -5  -8   2   47.90    9.50
  -5  -8   2   51.89    8.90
  -5  -8   2   85.89   11.50
  -5   8   2   46.20    5.30
   5   8  -2   42.60    9.50
   5   8  -2   37.30    8.20
  -4  -8   2  107.29   10.00
  -4  -8   2  118.19   11.90
  -4  -8   2  140.79   12.00
  -4  -8   2  120.69    9.60
   4  -8  -2  115.09    5.80
   4   8  -2  110.69   12.40
  -4   8   2  113.49    7.10
  -4   8   2  123.39    7.50
   4   8  -2  122.89   13.30
  -4   8   2  119.89    7.20
  -3  -8   2  572.74   23.10
  -3  -8   2  593.44   22.30
   3  -8  -2  549.74   17.60
   3  -8  -2  580.14   22.80
  -3  -8   2  602.74   24.70
  -3   8   2  562.24   17.30
   3   8  -2  530.15   26.10
  -3   8   2  590.34   20.50
   3   8  -2  576.24   27.20
  -3   8   2  565.54   19.40
   2  -8  -2   30.90    4.90
   2  -8  -2   26.80    4.80
  -2  -8   2   38.60    7.80
  -2  -8   2   29.30    6.60
  -2  -8   2   18.20    4.60
  -2  -8   2   25.10    5.00
  -2   8   2   18.70    4.90
   2   8  -2   44.90    9.60
  -2   8   2   24.30    4.40
  -2   8   2   34.00    6.20
   2   8  -2   30.70    7.80
   1  -8  -2 1077.69   25.20
  -1  -8   2 1063.69   32.10
   1  -8  -2 1074.29   26.00
  -1  -8   2 1045.30   29.10
  -1  -8   2 1087.29   31.00
  -1  -8   2 1068.79   28.10
   1  -8  -2 1065.39   28.70
   1  -8  -2 1111.49   33.20
  -1   8   2 1052.69   32.50
   1   8  -2 1070.29   35.40
  -1   8   2 1034.00   33.10
   1   8  -2 1015.90   46.10
  -1   8   2 1109.79   28.10
   1   8  -2 1033.70   30.50
   0  -8  -2 1191.78   30.60
   0  -8  -2 1213.98   32.50
   0  -8   2 1213.78   32.20
   0  -8  -2 1213.48   29.60
   0  -8   2 1197.38   29.00
   0  -8   2 1215.48   33.10
   0  -8  -2 1183.48   32.80
   0  -8   2 1229.08   29.90
   0   8  -2 1201.58   32.20
   0   8   2 1175.78   37.20
   0   8  -2 1175.98   36.20
   0   8   2 1213.68   31.00
   0   8   2 1190.08   36.80
   0   8  -2 1143.89   35.90
   1  -8   2 3141.29   60.39
  -1  -8  -2 3317.77   69.99
   1  -8   2 3330.67   61.29
  -1  -8  -2 3198.28   67.89
  -1  -8  -2 3219.38   66.29
   1  -8   2 3163.18   70.69
  -1  -8  -2 3137.29   69.89
   1   8   2 3064.59   74.99
  -1   8  -2 3287.27   71.49
  -1   8  -2 3171.28   70.89
  -1   8  -2 3201.68   66.59
   1   8   2 3249.48   85.79
   2  -8   2  423.06   14.80
  -2  -8  -2  465.05   19.90
  -2  -8  -2  442.36   17.20
  -2  -8  -2  472.25   18.80
   2  -8   2  455.35   15.30
  -2  -8  -2  426.66   18.80
  -2   8  -2  450.35   17.80
   2   8   2  464.65   23.00
  -2   8  -2  430.36   17.50
  -2   8  -2  442.56   14.60
  -2   8  -2  434.16   15.60
   3  -8   2 3434.56   65.29
  -3  -8  -2 3475.75   77.79
   3  -8   2 3439.16   65.09
  -3  -8  -2 3406.76   76.39
  -3  -8  -2 3386.36   75.19
  -3   8  -2 3458.55   66.19
  -3   8  -2 3348.26   68.29
  -3   8  -2 3314.87   67.39
  -3   8  -2 3428.36   68.59
   3   8   2 3434.66   83.89
   3   8   2 3464.55   84.29
  -4  -8  -2  793.42   29.10
  -4  -8  -2  803.12   28.60
  -4  -8  -2  816.72   30.10
  -4  -8  -2  769.62   26.60
  -4   8  -2  808.82   19.90
   4   8   2  793.12   34.10
  -4   8  -2  767.82   20.60
   4   8   2  770.32   33.30
  -5  -8  -2 1455.35   44.30
  -5  -8  -2 1474.45   44.00
  -5  -8  -2 1541.65   43.20
  -5  -8  -2 1442.06   44.90
   5   8   2 1465.55   50.89
   5   8   2 1537.25   51.79
  -5  -9   2  309.47   26.80
  -5  -9   2  361.36   29.90
  -5  -9   2  344.57   19.70
  -5   9   2  344.47   13.10
   5   9  -2  340.07   23.30
   5   9  -2  371.76   24.80
  -4  -9   2  388.96   19.40
  -4  -9   2  385.86   18.40
   4  -9  -2  383.56   12.10
   4  -9  -2  371.26   12.40
  -4  -9   2  355.66   19.70
  -4  -9   2  338.17   29.70
  -4   9   2  382.26   14.40
  -4   9   2  362.36   13.90
   4   9  -2  357.16   23.30
   4   9  -2  352.56   22.70
  -4   9   2  384.96   14.90
   3  -9  -2  105.39    7.40
  -3  -9   2  132.69   20.30
  -3  -9   2  100.69    8.90
  -3  -9   2  104.79    9.70
   3  -9  -2   94.89    7.20
   3   9  -2   79.99   12.00
  -3   9   2  109.39    7.60
  -3   9   2  102.99    8.60
   3   9  -2   89.09   14.50
  -3   9   2  105.99    8.50
   3   9  -2   95.79    9.70
   2  -9  -2  932.21   26.40
  -2  -9   2  929.81   29.10
  -2  -9   2  983.40   32.70
  -2  -9   2  951.00   31.00
  -2   9   2  899.21   30.50
   2   9  -2  903.11   35.20
  -2   9   2  952.90   26.20
  -2   9   2  913.11   29.80
   2   9  -2  888.61   35.10
   1  -9  -2 1038.60   25.10
   1  -9  -2 1029.20   29.60
  -1  -9   2 1052.89   30.30
  -1  -9   2 1021.80   31.50
   1  -9  -2 1051.79   26.20
  -1  -9   2 1022.30   32.50
   1   9  -2  966.20   35.50
   1   9  -2 1053.89   31.80
  -1   9   2 1010.00   34.10
  -1   9   2 1016.00   33.50
   0  -9   2  180.08    9.30
   0  -9   2  191.58   10.10
   0  -9  -2  180.98   11.30
   0  -9  -2  177.48   10.30
   0  -9  -2  175.38   11.60
   0  -9  -2  173.08    9.60
   0  -9   2  189.28   11.40
   0  -9   2  169.48   11.50
   0   9   2  173.18   13.80
   0   9   2  163.38   13.00
   0   9   2  192.28   10.80
   0   9  -2  175.18   11.80
   0   9  -2  176.38   13.50
   0   9  -2  178.28   13.70
   1  -9   2 1075.09   24.90
  -1  -9  -2 1072.49   29.40
   1  -9   2 1089.49   24.50
   1  -9   2 1019.00   29.10
  -1  -9  -2 1070.69   32.30
  -1  -9  -2 1024.90   32.50
  -1  -9  -2 1068.39   30.70
  -1   9  -2 1006.30   33.10
   1   9   2  974.40   36.50
  -1   9  -2 1119.29   34.40
   1   9   2 1032.20   37.00
  -1   9  -2 1025.20   29.90
  -2  -9  -2   97.79    9.80
  -2  -9  -2  125.89   19.80
   2  -9   2  108.79    7.70
  -2  -9  -2   79.29    8.30
   2   9   2  105.99   11.90
  -2   9  -2   91.79    6.90
  -2   9  -2  105.39    8.10
  -2   9  -2  100.29    8.90
  -2   9  -2   94.69    8.40
   2   9   2   77.69   11.10
   3  -9   2  197.38    9.00
   3  -9   2  201.88    9.20
  -3  -9  -2  191.58   12.90
  -3  -9  -2  196.18   12.20
  -3  -9  -2  183.08   13.50
  -3  -9  -2  210.08   14.50
  -3   9  -2  184.28   10.50
  -3   9  -2  196.98   10.40
   3   9   2  179.08   15.90
  -3   9  -2  196.28    9.50
   3   9   2  201.08   16.70
  -3   9  -2  185.38   10.40
  -4  -9  -2  928.41   32.90
  -4  -9  -2  921.11   33.40
  -4  -9  -2  885.81   32.40
  -4  -9  -2  858.71   31.40
   4   9   2  937.61   39.00
   4   9   2  882.71   37.60
  -4   9  -2  883.01   23.10
  -5  -9  -2   63.49   10.50
  -5  -9  -2   75.59   11.20
  -5  -9  -2   79.79   13.10
  -5   9  -2   66.19    5.30
   5   9   2   48.20    9.60
   4 -10  -2    7.10    2.80
  -4 -10   2    8.60    5.40
  -4 -10   2    4.00    3.50
  -4 -10   2    1.00    3.20
  -4 -10   2    0.60    4.80
   4  10  -2    4.80    5.10
   4  10  -2    6.90    4.20
  -4  10   2    3.70    2.00
  -4  10   2   12.00    3.50
  -4  10   2    6.50    2.80
  -3 -10   2  425.96   21.50
  -3 -10   2  410.56   19.80
   3 -10  -2  434.06   15.80
   3 -10  -2  392.96   15.80
  -3 -10   2  435.26   22.40
  -3 -10   2  423.56   19.00
  -3  10   2  401.26   18.60
  -3  10   2  404.66   18.20
   3  10  -2  438.06   25.80
   3  10  -2  413.56   24.80
  -3  10   2  426.26   16.40
   2 -10  -2   69.59    6.90
   2 -10  -2   75.79    7.20
  -2 -10   2   72.49    9.40
  -2 -10   2   82.49    7.80
  -2 -10   2   93.19   12.30
  -2 -10   2   80.49   11.00
  -2  10   2   90.19    9.40
   2  10  -2   75.09    9.60
   2  10  -2   49.80    8.90
   2  10  -2  103.29   14.40
  -2  10   2   87.49    7.70
  -2  10   2   81.09   11.30
   1 -10  -2  478.85   15.30
  -1 -10   2  488.05   21.80
  -1 -10   2  468.85   18.00
  -1 -10   2  466.75   18.90
   1 -10  -2  480.05   19.90
   1 -10  -2  476.05   19.20
   1 -10  -2  483.15   16.20
  -1 -10   2  512.95   21.50
   1  10  -2  515.05   25.50
  -1  10   2  494.55   18.70
   1  10  -2  451.15   20.40
   1  10  -2  488.45   25.00
  -1  10   2  486.25   22.80
  -1  10   2  472.35   23.00
   0 -10   2   22.60    4.80
   0 -10   2   21.00    4.30
   0 -10  -2   22.30    5.60
   0 -10  -2   15.00    4.20
   0 -10   2   34.30    6.90
   0 -10  -2   15.10    5.00
   0 -10  -2   16.20    4.70
   0 -10   2   12.90    5.10
   0  10  -2   16.80    6.20
   0  10   2   23.70    6.90
   0  10  -2   28.00    6.40
   0  10  -2   24.30    7.60
   0  10   2   24.80    6.50
   0  10   2   14.10    4.20
  -1 -10  -2   31.20    6.70
   1 -10   2   43.80    4.10
   1 -10   2   46.00    5.10
  -1 -10  -2   35.10    7.00
  -1 -10  -2   34.40    6.10
   1 -10   2   33.00    6.00
   1  10   2   40.50    9.60
  -1  10  -2   41.30    6.80
  -1  10  -2   36.90    8.20
  -1  10  -2   43.60    8.50
   1  10   2   30.00    7.80
   2 -10   2   80.09    7.30
  -2 -10  -2   56.69    7.90
   2 -10   2   68.89    6.90
  -2 -10  -2   56.39    8.40
  -2 -10  -2   86.19   11.80
  -2 -10  -2   82.99   10.70
   2  10   2   66.59   12.20
  -2  10  -2   74.29    7.60
  -2  10  -2   74.09    8.10
   2  10   2   71.19   12.90
  -2  10  -2   95.49   11.90
  -3 -10  -2  197.08   15.00
  -3 -10  -2  215.78   15.30
  -3 -10  -2  160.58   11.70
   3 -10   2  205.68    9.90
  -3 -10  -2  201.78   13.80
   3 -10   2  190.38    9.60
  -3  10  -2  179.68   11.20
   3  10   2  226.48   18.20
  -3  10  -2  196.48   11.50
  -3  10  -2  179.98   10.80
   3  10   2  181.98   16.60
  -4 -10  -2  151.08   11.80
  -4 -10  -2  167.38   14.50
  -4 -10  -2  148.89   12.80
  -4 -10  -2  109.09   10.90
   4  10   2  122.99   17.30
   4  10   2  150.48   16.10
  -4  10  -2  134.59    7.20
   3 -11  -2   44.00    6.20
  -3 -11   2   43.60    7.10
  -3 -11   2   66.89   10.10
  -3 -11   2   41.00    8.70
  -3 -11   2   31.10    8.00
   3 -11  -2   64.69    7.70
  -3  11   2   46.20    6.70
   3  11  -2   35.30   10.40
  -3  11   2   43.30    7.80
   3  11  -2   49.20   10.70
  -3  11   2   45.70    8.00
   2 -11  -2    4.90    5.80
   2 -11  -2    6.60    3.40
  -2 -11   2   10.60    5.00
  -2 -11   2    8.40    4.10
  -2 -11   2   17.30    5.90
  -2 -11   2    8.30    3.90
   2  11  -2   13.20    8.20
   2  11  -2    7.00    4.60
  -2  11   2   12.20    4.70
  -2  11   2    8.00    3.00
   2  11  -2    1.00    4.90
  -2  11   2    9.60    4.40
   1 -11  -2 1180.28   35.10
   1 -11  -2 1166.58   35.70
  -1 -11   2 1209.78   37.70
  -1 -11   2 1217.18   38.80
  -1 -11   2 1215.28   34.70
   1 -11  -2 1241.58   30.40
  -1 -11   2 1204.88   34.00
   1 -11  -2 1217.48   29.30
  -1  11   2 1155.08   40.00
  -1  11   2 1166.08   40.80
   1  11  -2 1177.48   43.50
   1  11  -2 1203.88   43.70
   1  11  -2 1181.68   37.80
  -1  11   2 1185.18   34.00
   0 -11  -2 1330.57   36.20
   0 -11   2 1288.97   35.90
   0 -11  -2 1350.16   40.70
   0 -11   2 1508.95   38.10
   0 -11   2 1371.66   39.80
   0 -11  -2 1418.46   35.70
   0 -11  -2 1347.37   39.90
   0 -11   2 1436.06   41.00
   0  11  -2 1391.06   46.20
   0  11   2 1367.06   46.10
   0  11   2 1395.86   47.00
   0  11  -2 1394.76   46.00
   0  11  -2 1384.26   40.60
  -1 -11  -2   95.39    9.80
   1 -11   2  102.49    9.20
  -1 -11  -2   99.29   12.20
   1 -11   2   93.59    5.80
   1 -11   2   80.69    8.40
   1 -11   2   87.79    5.80
  -1 -11  -2   93.79    9.10
  -1 -11  -2   91.29    8.10
  -1  11  -2  102.49   10.90
  -1  11  -2   77.29    9.70
   1  11   2  107.89   16.80
  -1  11  -2  101.89   11.30
   1  11   2  114.49   15.60
   2 -11   2  113.29    8.90
  -2 -11  -2   86.69   11.40
  -2 -11  -2   70.69    9.00
  -2 -11  -2  108.79   11.50
  -2 -11  -2   86.89    9.10
  -2  11  -2   83.89    9.20
   2  11   2  111.29   18.40
  -2  11  -2   89.89    9.70
  -2  11  -2   96.69    9.10
   2  11   2   55.19    9.30
  -3 -11  -2   85.79   11.40
  -3 -11  -2   92.09    9.30
  -3 -11  -2   85.09   11.50
  -3 -11  -2   74.79   11.60
   3 -11   2   81.39    6.90
   3 -11   2   86.19    6.80
   3  11   2   55.39    9.90
  -3  11  -2   88.69    8.40
  -3  11  -2   63.99    7.40
   3  11   2   97.19   16.10
  -2 -12   2   42.30    8.50
  -2 -12   2   26.00    6.80
  -2 -12   2   44.50    7.30
   2  12  -2   66.49   14.80
  -2  12   2   48.30    7.40
  -2  12   2   43.10    8.70
  -2  12   2   52.09    9.10
   2  12  -2   47.90   11.40
   1 -12  -2   47.00    6.00
   1 -12  -2   47.10    5.60
  -1 -12   2   46.60    8.50
  -1 -12   2   62.39    9.30
   1 -12  -2   44.90    8.00
  -1 -12   2   61.29    8.70
  -1 -12   2   47.70    7.30
   1 -12  -2   36.20    7.20
   1  12  -2   56.19   11.40
   1  12  -2   43.10    8.20
  -1  12   2   48.20    9.60
   1  12  -2   43.70    9.80
  -1  12   2   55.79   10.50
   0 -12   2   76.29    7.40
   0 -12  -2   68.59   10.00
   0 -12  -2  102.69   10.20
   0 -12   2   79.39    6.80
   0 -12   2   84.09   10.90
   0 -12  -2   86.69    8.10
   0 -12   2  106.39   10.40
   0  12  -2   74.69   11.70
   0  12  -2   71.89   11.60
   0  12   2   91.99   15.10
   0  12   2   99.09   14.90
   1 -12   2  107.89    9.90
  -1 -12  -2  130.49   12.30
   1 -12   2  102.59    5.90
  -1 -12  -2  109.69   11.00
  -1 -12  -2  105.29    9.50
   1 -12   2  107.59    6.20
  -1 -12  -2   84.39    8.20
  -1  12  -2   81.69   10.80
  -1  12  -2   75.89   11.90
   1  12   2   91.09   12.90
   1  12   2   75.99   12.90
  -1  12  -2   83.09   11.40
  -2 -12  -2   81.29   10.60
  -2 -12  -2   84.09   12.00
  -2 -12  -2   82.79   10.50
  -2 -12  -2   86.99   13.50
   2  12   2   90.99   22.40
  -2  12  -2   70.19   10.60
   2  12   2   80.09   15.10
  -2  12  -2   92.79   10.30
  -7   0   3   92.39    8.10
  -7   0   3   92.89    8.10
  -7   0   3   96.59    7.30
   7   0  -3   92.79    7.00
  -6   0   3    0.60    2.10
  -6   0   3    2.80    2.60
   6   0  -3    1.90    2.20
  -6   0   3    1.60    2.30
   6   0  -3    4.20    2.10
   5   0  -3 3631.94   72.79
  -5   0   3 3583.84   74.59
  -5   0   3 3678.13   74.59
  -5   0   3 3548.24   70.59
   4   0  -3    0.80    1.70
  -4   0   3    0.10    1.30
  -4   0   3   -0.40    1.90
  -4   0   3    0.30    1.60
   4   0  -3   -0.40    1.70
  -3   0   3 2346.97   47.90
   3   0  -3 2264.77   42.50
  -3   0   3 2236.18   45.50
  -3   0   3 2311.87   45.00
   3   0  -3 2350.26   47.30
   3   0  -3 2310.57   45.30
  -2   0   3   -0.90    1.90
   2   0  -3   -4.10    1.10
  -2   0   3   -6.30    1.00
   2   0  -3   -4.40    1.30
   2   0  -3   -2.50    1.40
  -2   0   3   -3.40    1.40
  -1   0   3  122.69    4.60
   1   0  -3  123.59    5.40
   1   0  -3  109.59    4.90
  -1   0   3  109.29    4.90
   1   0  -3  115.39    4.40
   0   0   3   -0.20    1.00
   0   0   3    1.90    0.80
   0   0  -3    2.80    2.00
   0   0  -3    0.60    0.70
   0   0  -3    0.40    1.00
   0   0   3    0.20    0.90
  -2   0  -3    0.10    1.00
  -2   0  -3   -0.10    0.80
   2   0   3    0.50    1.30
   2   0   3   -0.90    0.90
   3   0   3 1742.43   40.00
   3   0   3 1721.93   35.60
  -3   0  -3 1721.13   34.10
  -3   0  -3 1790.82   34.60
   4   0   3    0.40    1.40
  -4   0  -3    5.00    1.90
  -4   0  -3   -0.20    1.30
   5   0   3  195.88    8.70
  -5   0  -3  208.58    8.30
  -5   0  -3  198.98    8.90
   5   0   3  206.28    9.00
  -5   0  -3  195.58    9.50
  -5   0  -3  206.68    8.20
  -6   0  -3    0.70    2.10
   6   0   3    0.90    1.50
  -6   0  -3   -1.30    1.70
  -6   0  -3    0.60    1.50
  -6   0  -3    2.80    2.10
   6   0   3   -0.70    1.30
  -7   0  -3  337.87   13.30
  -7   0  -3  333.77   10.40
  -7   0  -3  321.17   15.90
   7  -1  -3  148.89    7.70
  -7  -1   3  153.28   10.50
   7  -1  -3  159.38    9.60
  -7  -1   3  158.18   10.00
  -7  -1   3  149.49    9.80
   7   1  -3  162.28   10.50
  -7   1   3  160.88    7.90
   7   1  -3  162.88   11.30
  -7   1   3  135.69    7.50
  -6  -1   3 2328.07   56.69
   6  -1  -3 2289.77   49.30
  -6  -1   3 2391.16   52.19
  -6  -1   3 2369.56   52.59
  -6   1   3 2309.97   50.09
  -6   1   3 2377.26   48.70
   6   1  -3 2412.76   51.49
  -6   1   3 2317.17   51.89
   6   1  -3 2447.96   54.99
  -5  -1   3  173.78    9.50
  -5  -1   3  183.18    9.70
  -5  -1   3  172.98   11.10
   5  -1  -3  164.28    7.60
   5   1  -3  176.68   10.60
   5   1  -3  161.18    8.90
  -5   1   3  166.88    9.50
  -5   1   3  159.38    9.10
  -5   1   3  173.48    8.30
  -4  -1   3 1157.38   27.90
   4  -1  -3 1117.79   26.70
   4  -1  -3 1114.29   25.20
  -4  -1   3 1145.49   30.80
  -4  -1   3 1095.89   27.10
  -4   1   3 1095.69   27.50
  -4   1   3 1130.69   25.70
   4   1  -3 1137.99   29.70
  -4   1   3 1156.58   25.50
   4   1  -3 1135.79   27.40
  -3  -1   3  157.98    8.90
   3  -1  -3  158.88    6.70
  -3  -1   3  174.78    8.00
   3  -1  -3  147.89    7.10
  -3  -1   3  170.08    7.60
  -3   1   3  165.18    8.00
   3   1  -3  176.08    8.90
   3   1  -3  176.88    8.00
  -3   1   3  174.38    7.70
  -3   1   3  174.98    7.10
   3   1  -3  167.68    8.30
  -2  -1   3 2902.11   57.69
  -2  -1   3 2911.11   54.79
   2  -1  -3 2891.61   53.79
   2  -1  -3 2810.72   51.69
  -2  -1   3 2963.50   55.59
   2  -1  -3 2951.40   54.99
   2   1  -3 2938.01   55.39
  -2   1   3 2853.21   55.09
  -2   1   3 2892.11   53.89
  -2   1   3 2991.20   53.09
   2   1  -3 2941.41   57.49
   2   1  -3 2891.01   54.29
   1  -1   3 3984.70   71.39
   1  -1   3 4104.49   70.99
  -1   1  -3 4094.39   71.59
   1   1   3 4054.19   74.39
  -1   1  -3 4043.80   70.99
  -2  -1  -3 4330.87   78.09
   2  -1   3 4230.78   75.19
  -2  -1  -3 4346.27   77.29
  -2  -1  -3 4449.75   80.79
   2  -1   3 4168.88   75.49
  -2  -1  -3 4371.86   78.59
  -2   1  -3 4344.47   75.29
   2   1   3 4269.07   80.29
   2   1   3 4338.27   80.89
  -2   1  -3 4370.06   76.19
   3  -1   3  278.67    7.70
  -3  -1  -3  290.97   10.00
  -3  -1  -3  304.27    9.20
   3  -1   3  283.07    7.60
  -3  -1  -3  276.47    9.60
   3   1   3  280.97   11.20
   3   1   3  294.27   11.20
  -3   1  -3  289.87    7.40
  -3   1  -3  287.37    7.30
  -4  -1  -3  403.56   13.00
  -4  -1  -3  404.36   13.10
  -4  -1  -3  402.16   12.30
  -4  -1  -3  406.96   13.20
   4   1   3  426.16   15.00
  -4   1  -3  405.86   10.10
   4   1   3  418.36   14.70
  -4   1  -3  402.06   10.00
  -5  -1  -3    6.30    2.50
  -5  -1  -3    8.20    2.70
  -5  -1  -3    5.20    2.30
  -5  -1  -3    5.50    2.70
   5   1   3    6.10    2.90
  -5   1  -3    5.90    2.30
   5   1   3    7.80    3.20
  -5   1  -3    8.10    2.00
  -5   1  -3    7.00    1.70
  -6  -1  -3  284.07   12.00
  -6  -1  -3  304.97   13.30
  -6  -1  -3  275.37   11.70
  -6  -1  -3  305.97   12.10
   6   1   3  290.17   16.40
   6   1   3  293.87   13.10
  -6   1  -3  293.07   11.10
  -6   1  -3  302.57   10.60
  -7  -1  -3   13.10    4.20
  -7  -1  -3   16.30    3.70
  -7  -1  -3    7.70    3.30
  -7  -1  -3   12.00    3.30
   7   1   3    2.50    1.60
  -7   1  -3    6.40    2.80
  -7   1  -3    8.80    3.00
  -7  -2   3   15.10    4.40
  -7  -2   3   -1.20    2.80
  -7  -2   3   -2.90    2.60
  -7   2   3    3.70    2.30
   7   2  -3   10.00    4.40
  -6  -2   3   37.10    7.60
  -6  -2   3   32.30    6.00
  -6  -2   3   45.50    6.80
  -6   2   3   38.10    4.90
  -6   2   3   39.20    4.30
   6   2  -3   35.30    6.90
  -6   2   3   32.20    3.70
   6   2  -3   26.50    5.20
  -5  -2   3    6.00    2.90
  -5  -2   3    9.10    3.80
   5  -2  -3    5.80    1.90
  -5  -2   3    6.70    3.10
   5  -2  -3    4.80    1.80
  -5   2   3    7.00    2.50
  -5   2   3    7.20    2.40
   5   2  -3    6.10    3.40
  -5   2   3    8.00    2.40
  -4  -2   3  292.07   12.10
  -4  -2   3  278.77   11.70
   4  -2  -3  272.37   10.30
  -4  -2   3  265.67   13.70
   4  -2  -3  272.67    8.90
  -4   2   3  264.27   10.10
  -4   2   3  288.57    9.20
   4   2  -3  274.57   10.10
   4   2  -3  290.97   13.60
   4   2  -3  266.77   11.60
  -4   2   3  269.07    9.20
  -3  -2   3   11.90    3.10
  -3  -2   3    7.20    2.60
  -3  -2   3   12.20    5.60
   3  -2  -3   12.30    2.40
  -3   2   3    9.20    2.20
  -3   2   3   13.70    2.20
   3   2  -3    9.10    2.80
   3   2  -3    8.40    2.50
   3   2  -3    7.40    3.30
  -3   2   3    9.00    2.20
   2  -2  -3   64.99    4.20
   2  -2  -3   64.89    4.10
  -2  -2   3   68.69    4.90
  -2  -2   3   64.19    5.10
  -2  -2   3   67.89    5.90
   2   2  -3   66.69    5.10
  -2   2   3   64.89    4.30
  -2   2   3   77.59    3.70
  -2   2   3   71.89    4.20
   2   2  -3   68.39    4.80
   2   2  -3   71.19    5.90
   1  -2  -3 4417.86   81.09
   1  -2  -3 4564.74   79.59
  -1  -2   3 4617.84   82.69
   1  -2  -3 4510.05   82.39
   1   2  -3 4533.25   82.49
   1  -2   3  127.09    4.90
   1  -2   3  132.79    4.50
  -1  -2  -3  131.39    5.40
  -1  -2  -3  121.49    5.90
  -1   2  -3  126.79    4.40
  -1   2  -3  133.39    3.90
   1   2   3  148.09    7.60
   1   2   3  145.39    5.50
   1   2   3  145.69    6.50
  -1   2  -3  135.39    5.00
  -2  -2  -3    0.20    1.40
  -2  -2  -3   -0.30    1.50
  -2  -2  -3    1.10    1.70
   2   2   3   -0.50    1.70
   2   2   3   -1.20    1.70
  -3  -2  -3 2520.05   49.99
  -3  -2  -3 2461.55   48.70
  -3  -2  -3 2444.76   50.29
  -3  -2  -3 2459.65   49.80
   3   2   3 2441.06   53.19
   3   2   3 2557.94   53.79
  -4  -2  -3  100.79    6.60
  -4  -2  -3   95.49    6.70
  -4  -2  -3   99.09    6.70
  -4  -2  -3   89.49    5.90
   4   2   3   81.89    7.20
   4   2   3   85.69    7.40
  -5  -2  -3  732.93   22.10
  -5  -2  -3  735.13   20.80
  -5  -2  -3  750.12   22.00
  -5  -2  -3  705.83   21.30
   5   2   3  688.93   23.40
   5   2   3  738.63   24.20
  -6  -2  -3   67.59    6.40
  -6  -2  -3   71.19    6.70
  -6  -2  -3   79.39    6.70
   6   2   3   87.49    7.80
   6   2   3   73.19    7.90
  -6   2  -3   73.69    5.10
  -7  -2  -3   99.29    8.10
  -7  -2  -3   72.49    7.10
  -7  -2  -3   84.89    8.60
  -7   2  -3   66.79    5.20
  -7   2  -3   81.69    6.20
   7   2   3   83.89    7.80
  -7  -3   3    8.80    3.10
  -7  -3   3   10.20    4.40
  -7  -3   3    8.10    4.50
  -7   3   3   10.30    3.10
   7   3  -3   21.70    8.50
   7   3  -3   16.30    5.60
  -6  -3   3  863.41   27.40
  -6  -3   3  857.21   27.30
  -6  -3   3  826.22   31.20
  -6   3   3  859.11   21.80
   6   3  -3  843.12   26.70
   6   3  -3  826.62   29.30
  -5  -3   3 1656.93   40.90
   5  -3  -3 1617.54   31.60
  -5  -3   3 1645.34   45.90
  -5  -3   3 1643.54   40.60
  -5   3   3 1608.24   34.50
  -5   3   3 1679.63   34.60
   5   3  -3 1702.93   44.50
  -5   3   3 1638.94   32.30
   4  -3  -3    1.90    1.30
   4  -3  -3    0.90    1.20
  -4  -3   3    0.20    2.30
  -4  -3   3    1.70    2.10
  -4  -3   3    1.80    2.10
   4   3  -3   -1.10    2.30
  -4   3   3    2.00    1.30
  -4   3   3    0.50    1.40
  -4   3   3    1.50    1.40
   4   3  -3    0.20    2.60
   4   3  -3    1.10    1.90
   3  -3  -3    7.00    1.90
  -3  -3   3    4.10    2.50
  -3  -3   3    9.40    2.70
  -3  -3   3    7.20    2.70
   3   3  -3    8.80    3.60
  -3   3   3   11.00    2.40
  -3   3   3    6.80    1.80
   3   3  -3    8.30    2.70
   3   3  -3    6.20    2.70
  -3   3   3   10.00    1.90
   2  -3  -3 1576.04   32.90
  -2  -3   3 1573.94   34.90
  -2  -3   3 1574.64   34.20
   2  -3  -3 1532.05   31.60
  -2  -3   3 1617.04   38.50
   2   3  -3 1615.74   38.10
   2   3  -3 1454.25   34.40
  -2   3   3 1581.34   31.60
  -2   3   3 1582.64   32.80
   2   3  -3 1572.94   34.20
  -2   3   3 1558.64   30.40
   1  -3  -3 3337.97   59.99
   1  -3  -3 3173.68   61.19
   1  -3  -3 3228.78   59.19
  -1  -3   3 3296.87   62.99
   1  -3  -3 3428.26   63.39
  -1  -3   3 3258.87   65.79
  -1  -3   3 3232.38   62.09
   1   3  -3 3345.87   65.79
  -1   3   3 3250.17   62.89
   1   3  -3 3297.27   62.39
  -1   3   3 3370.16   60.09
  -1   3   3 3323.27   61.39
   0  -3  -3  163.28    7.20
   0  -3   3  163.88    7.80
   0  -3   3  168.88    6.20
   0  -3   3  168.78    5.80
   0  -3  -3  179.68    8.50
   0  -3   3  167.28    6.80
   0   3  -3  154.98    7.60
   0   3  -3  165.98    6.50
   0   3  -3  161.08    6.70
   0   3   3  161.88    8.10
   1  -3   3  859.11   18.60
  -1  -3  -3  905.81   21.80
  -1  -3  -3  849.22   20.90
  -1  -3  -3  892.71   23.80
   1  -3   3  866.41   20.40
  -1  -3  -3  885.81   20.30
  -1   3  -3  888.01   18.70
  -1   3  -3  908.41   22.00
   1   3   3  882.91   22.00
   1   3   3  888.31   20.20
  -1   3  -3  873.51   18.10
   1   3   3  867.31   23.70
  -2  -3  -3 1574.94   33.50
  -2  -3  -3 1594.34   34.70
   2  -3   3 1543.45   28.50
  -2  -3  -3 1556.64   35.10
  -2  -3  -3 1593.14   34.60
  -2   3  -3 1600.94   29.40
  -2   3  -3 1580.84   28.50
   2   3   3 1661.63   38.70
   2   3   3 1540.75   37.70
  -3  -3  -3  789.52   21.50
  -3  -3  -3  754.22   21.70
  -3  -3  -3  789.42   20.40
  -3  -3  -3  770.62   21.30
   3   3   3  757.72   24.10
   3   3   3  788.82   24.60
  -4  -3  -3  166.28    9.60
  -4  -3  -3  153.28    8.40
  -4  -3  -3  150.58    8.90
  -4  -3  -3  168.28    9.40
   4   3   3  159.18   10.70
   4   3   3  157.18   10.80
  -5  -3  -3 1102.69   30.80
  -5  -3  -3 1121.09   31.00
  -5  -3  -3 1142.89   29.60
  -5  -3  -3 1187.78   31.00
   5   3   3 1133.99   34.30
   5   3   3 1142.59   34.30
  -6  -3  -3  202.68   11.20
  -6  -3  -3  197.38   11.80
  -6  -3  -3  197.28   12.00
  -6  -3  -3  207.88   11.90
   6   3   3  207.78   13.30
   6   3   3  208.78   13.70
  -7  -3  -3  321.07   15.40
  -7  -3  -3  338.47   15.70
  -7  -3  -3  324.97   16.20
  -7  -3  -3  300.87   15.80
   7   3   3  323.17   17.30
  -7  -4   3   65.89    9.10
  -7  -4   3   72.79   10.80
  -7   4   3   57.59    5.50
   7   4  -3   68.99   11.50
   7   4  -3   67.99   11.10
  -6  -4   3   60.09    8.60
  -6  -4   3   57.09    9.00
  -6  -4   3   74.19   10.50
  -6  -4   3   70.39    9.00
   6   4  -3   69.79   10.10
   6   4  -3   55.99    7.50
   6   4  -3   63.49   10.10
  -6   4   3   70.09    5.20
  -5  -4   3  371.56   16.90
  -5  -4   3  373.36   19.80
  -5  -4   3  370.06   16.50
   5   4  -3  398.56   16.90
  -5   4   3  392.86   11.80
   5   4  -3  370.96   19.00
   4  -4  -3    1.60    1.10
  -4  -4   3   -1.10    2.50
  -4  -4   3    1.80    2.30
   4  -4  -3    1.10    1.50
  -4  -4   3    2.50    3.30
   4   4  -3   -1.10    1.90
   4   4  -3    6.60    3.00
  -4   4   3    1.70    1.40
  -4   4   3    1.80    1.40
   4   4  -3    3.40    3.30
  -4   4   3    2.10    1.40
   3  -4  -3 1044.60   22.60
  -3  -4   3 1008.60   31.50
  -3  -4   3 1082.29   28.20
  -3  -4   3 1020.20   27.10
  -3   4   3 1028.60   22.40
   3   4  -3  994.70   26.50
  -3   4   3 1030.10   21.80
   3   4  -3 1027.70   27.60
  -3   4   3  994.10   23.70
   3   4  -3  992.10   30.70
   2  -4  -3  337.27   11.80
  -2  -4   3  328.37   12.90
  -2  -4   3  333.37   15.20
  -2  -4   3  321.97   12.30
   2  -4  -3  317.27   10.50
   2   4  -3  333.07   13.00
  -2   4   3  360.96    9.90
   2   4  -3  332.27   12.50
   2   4  -3  324.17   14.80
  -2   4   3  336.27   11.50
  -2   4   3  340.17   10.60
   1  -4  -3   61.49    5.30
   1  -4  -3   59.49    4.00
  -1  -4   3   55.89    4.80
   1  -4  -3   57.29    4.60
  -1  -4   3   52.89    5.20
   1  -4  -3   55.79    3.60
  -1  -4   3   50.09    5.80
   1   4  -3   50.69    4.80
   1   4  -3   60.89    5.10
   1   4  -3   52.09    6.00
  -1   4   3   59.29    5.20
  -1   4   3   56.89    4.00
  -1   4   3   55.39    4.60
   0  -4  -3  138.29    6.20
   0  -4  -3  127.49    7.00
   0  -4   3  141.79    7.00
   0  -4  -3  129.39    8.60
   0  -4  -3  139.09    6.80
   0  -4   3  135.29    5.70
   0  -4   3  147.79    6.30
   0  -4   3  136.79    8.00
   0   4  -3  137.79    8.00
   0   4   3  153.58    7.70
   0   4  -3  129.69    6.70
   0   4   3  136.69    6.40
   0   4  -3  133.59    6.50
  -1  -4  -3 3759.12   74.69
   1  -4   3 3860.41   70.99
  -1  -4  -3 3905.71   74.09
   1  -4   3 3852.31   73.29
   1  -4   3 3760.82   67.69
  -1  -4  -3 3924.01   72.89
  -1  -4  -3 3830.42   74.09
   1  -4   3 4030.60   67.99
   1   4   3 3904.01   72.79
   1   4   3 3822.12   78.09
  -1   4  -3 3803.12   70.69
  -1   4  -3 4052.59   73.49
   1   4   3 3868.81   78.59
   1   4   3 3900.01   76.19
  -1   4  -3 3902.71   70.59
   2  -4   3 4338.37   77.39
   2  -4   3 4366.16   77.29
  -2  -4  -3 4504.75   84.39
  -2  -4  -3 4384.06   84.89
  -2  -4  -3 4356.56   83.89
  -2  -4  -3 4237.08   82.19
  -2   4  -3 4357.26   76.99
  -2   4  -3 4393.06   76.59
   2   4   3 4264.47   88.19
   2   4   3 4356.26   89.09
  -2   4  -3 4547.84   78.79
  -3  -4  -3  222.48   11.20
  -3  -4  -3  210.98    9.80
  -3  -4  -3  225.58   10.80
  -3  -4  -3  230.08   11.10
   3   4   3  228.58   12.90
   3   4   3  231.58   13.30
  -4  -4  -3 2182.98   48.50
  -4  -4  -3 2204.78   50.89
  -4  -4  -3 2256.17   50.59
  -4  -4  -3 2220.18   50.29
   4   4   3 2184.58   54.79
   4   4   3 2295.87   55.39
  -5  -4  -3  935.81   28.40
  -5  -4  -3  955.40   29.00
  -5  -4  -3  968.00   28.70
  -5  -4  -3  950.80   27.60
   5   4   3  963.40   32.50
  -6  -4  -3  210.18   12.40
  -6  -4  -3  210.28   12.10
  -6  -4  -3  213.58   13.00
  -6  -4  -3  243.98   13.60
   6   4   3  203.08   14.10
   6   4   3  225.18   14.90
  -6  -5   3  507.15   25.90
  -6  -5   3  534.85   22.10
  -6  -5   3  508.25   20.20
  -6  -5   3  506.15   21.60
  -6  -5   3  479.05   22.50
  -6   5   3  511.95   14.80
   6   5  -3  489.25   24.80
   6   5  -3  493.85   24.30
  -5  -5   3  101.29   10.80
  -5  -5   3  111.59   10.00
  -5  -5   3  111.39    9.40
  -5   5   3  107.59    5.70
   5   5  -3  123.49   11.60
   5   5  -3  104.49    9.40
  -4  -5   3   31.70    6.80
  -4  -5   3   23.40    5.50
   4  -5  -3   28.60    3.20
  -4   5   3   27.00    3.20
  -4   5   3   30.30    3.90
   4   5  -3   26.90    6.70
  -4   5   3   27.10    3.40
   4   5  -3   28.80    5.90
   4   5  -3   23.10    4.80
   3  -5  -3  584.74   15.60
  -3  -5   3  602.94   19.90
  -3  -5   3  610.04   20.80
  -3  -5   3  590.44   24.00
  -3   5   3  594.34   15.00
  -3   5   3  571.94   16.80
   3   5  -3  591.04   20.30
   3   5  -3  580.04   23.20
  -3   5   3  597.34   15.70
   3   5  -3  588.74   19.60
  -2  -5   3 6020.10  113.89
   2  -5  -3 6108.59  112.19
  -2  -5   3 5927.91  112.69
   2  -5  -3 6011.40  109.39
  -2  -5   3 5999.00  111.09
   2   5  -3 6169.68  119.49
  -2   5   3 6070.09  107.99
  -2   5   3 5847.12  111.49
   2   5  -3 5915.81  113.09
  -2   5   3 6133.49  109.69
   2   5  -3 5981.00  113.79
  -1  -5   3 1352.76   30.90
   1  -5  -3 1335.97   28.40
   1  -5  -3 1333.47   30.40
  -1  -5   3 1299.17   34.80
   1  -5  -3 1328.67   27.60
   1  -5  -3 1386.66   33.20
  -1  -5   3 1372.06   35.90
  -1  -5   3 1324.07   29.80
  -1   5   3 1301.67   32.50
   1   5  -3 1283.77   31.20
   1   5  -3 1303.67   35.00
  -1   5   3 1320.17   28.90
   1   5  -3 1266.97   31.40
  -1   5   3 1331.17   30.70
   0  -5  -3 2789.32   56.59
   0  -5  -3 2884.91   55.59
   0  -5   3 2831.42   54.09
   0  -5  -3 2701.63   53.99
   0  -5  -3 2921.11   60.09
   0  -5  -3 2736.23   55.79
   0  -5   3 2799.82   55.69
   0  -5   3 2743.43   59.19
   0  -5   3 2728.83   53.19
   0   5   3 2676.63   59.19
   0   5  -3 2852.71   59.39
   0   5  -3 2764.32   55.49
   0   5   3 2842.32   54.99
   0   5  -3 2741.43   55.29
   0   5   3 2803.92   57.59
   1  -5   3    2.60    1.20
   1  -5   3    4.00    2.10
  -1  -5  -3    1.20    2.30
  -1  -5  -3    2.70    2.20
  -1  -5  -3    0.10    2.00
  -1  -5  -3    3.70    1.90
   1  -5   3    3.60    1.40
   1  -5   3    1.10    2.10
  -1   5  -3    2.60    1.80
   1   5   3    4.50    3.00
  -1   5  -3    6.20    2.90
   1   5   3    0.80    2.50
   1   5   3    0.90    1.80
  -1   5  -3    2.10    1.80
  -2  -5  -3   92.39    6.90
   2  -5   3   92.79    4.80
  -2  -5  -3   83.79    6.90
  -2  -5  -3   76.59    6.00
  -2  -5  -3   99.79    7.30
   2  -5   3   83.19    4.60
  -2   5  -3   83.09    4.50
  -2   5  -3   84.99    4.80
   2   5   3   73.59    7.80
   2   5   3   85.49    8.20
  -2   5  -3   81.79    5.20
  -2   5  -3   87.89    5.30
  -3  -5  -3   83.59    7.60
  -3  -5  -3   82.99    6.90
  -3  -5  -3   97.49    7.90
  -3  -5  -3   90.09    8.00
   3   5   3  112.49    9.80
   3   5   3   77.39    8.70
  -4  -5  -3  115.39    9.10
  -4  -5  -3  112.39    8.30
  -4  -5  -3   96.39    8.70
   4   5   3   67.09    9.10
   4   5   3   91.79   10.00
  -5  -5  -3   -1.40    2.60
  -5  -5  -3    4.30    2.90
  -5  -5  -3    0.10    2.30
  -5  -5  -3   -0.90    1.90
   5   5   3   -2.80    2.20
   5   5   3   -1.50    2.50
  -6  -5  -3   87.39   10.60
  -6  -5  -3   66.19   12.00
  -6  -5  -3   93.69   11.40
  -6  -5  -3   84.39    8.30
   6   5   3   92.29   13.00
   6   5   3   86.39   12.60
  -6  -6   3  145.09   12.00
  -6  -6   3  130.19   12.30
  -6  -6   3  117.99   10.60
   6   6  -3  158.78   23.80
   6   6  -3  120.39   13.50
  -6   6   3  131.19    6.90
  -5  -6   3  425.46   23.40
  -5  -6   3  435.16   19.50
  -5  -6   3  465.35   20.70
  -5  -6   3  450.55   18.60
  -5   6   3  422.46   12.90
   5   6  -3  471.25   20.20
   5   6  -3  417.46   22.40
  -4  -6   3  107.29    9.20
  -4  -6   3  131.29   12.40
   4  -6  -3  122.09    6.30
  -4  -6   3  122.99    9.00
   4  -6  -3  124.39    5.50
  -4  -6   3  119.79   10.10
  -4   6   3  121.39    6.20
  -4   6   3  115.49    6.70
  -4   6   3  119.89    6.50
   4   6  -3  140.79   11.40
   4   6  -3  122.09   11.80
   4   6  -3  116.09    9.80
   3  -6  -3 2517.85   49.30
  -3  -6   3 2523.25   62.89
   3  -6  -3 2388.86   48.20
  -3  -6   3 2476.35   53.59
  -3  -6   3 2409.96   55.89
  -3  -6   3 2458.05   55.09
  -3   6   3 2385.26   51.09
   3   6  -3 2499.85   56.49
  -3   6   3 2507.95   48.60
   3   6  -3 2399.16   61.09
  -3   6   3 2462.35   49.90
   3   6  -3 2423.76   55.19
  -2  -6   3  751.02   23.60
   2  -6  -3  762.72   20.60
  -2  -6   3  798.52   22.20
  -2  -6   3  745.13   27.50
   2  -6  -3  779.82   20.10
  -2  -6   3  765.52   23.00
   2   6  -3  749.42   23.20
  -2   6   3  776.02   21.30
  -2   6   3  765.32   22.50
   2   6  -3  788.62   24.10
   2   6  -3  762.22   27.30
  -2   6   3  759.22   19.50
  -1  -6   3 2348.67   55.49
  -1  -6   3 2240.58   47.50
   1  -6  -3 2349.86   48.90
   1  -6  -3 2279.37   47.90
  -1  -6   3 2261.97   48.80
  -1  -6   3 2331.07   50.39
   1  -6  -3 2343.87   46.20
   1  -6  -3 2311.37   45.10
   1   6  -3 2312.17   54.79
  -1   6   3 2207.98   51.39
  -1   6   3 2350.16   50.29
   1   6  -3 2291.27   49.90
  -1   6   3 2325.67   52.79
   1   6  -3 2240.48   49.99
  -1   6   3 2267.27   46.90
   0  -6   3   44.90    4.40
   0  -6   3   26.40    4.30
   0  -6   3   31.90    5.40
   0  -6  -3   28.90    4.00
   0  -6  -3   24.50    4.20
   0  -6   3   35.40    3.70
   0  -6  -3   32.70    4.80
   0   6  -3   31.20    4.40
   0   6   3   34.30    4.40
   0   6   3   28.00    5.10
   0   6  -3   39.40    6.20
   0   6  -3   22.50    3.80
   1  -6   3 1163.08   28.50
   1  -6   3 1119.59   23.70
  -1  -6  -3 1100.09   30.30
   1  -6   3 1182.68   24.10
   1  -6   3 1104.19   28.00
  -1  -6  -3 1201.68   30.40
   1  -6   3 1152.18   30.30
  -1  -6  -3 1168.08   28.40
  -1  -6  -3 1167.28   29.50
   1   6   3 1119.99   28.20
   1   6   3 1127.29   34.30
  -1   6  -3 1166.78   27.20
  -1   6  -3 1155.58   27.30
  -1   6  -3 1209.28   30.60
   2  -6   3  549.65   15.00
  -2  -6  -3  555.94   19.10
   2  -6   3  538.55   14.90
  -2  -6  -3  547.55   19.30
  -2  -6  -3  532.45   19.60
  -2  -6  -3  529.15   17.60
   2   6   3  572.14   23.40
  -2   6  -3  509.55   16.50
   2   6   3  569.24   22.80
  -2   6  -3  570.14   17.00
  -2   6  -3  549.95   14.40
  -2   6  -3  537.65   15.10
  -3  -6  -3  897.11   26.00
  -3  -6  -3  970.40   28.00
  -3  -6  -3  911.91   28.50
   3  -6   3  875.41   18.40
   3  -6   3  868.81   18.30
  -3  -6  -3  891.11   27.70
  -3   6  -3  921.01   22.10
  -3   6  -3  904.51   20.20
   3   6   3  882.51   31.60
  -3   6  -3  954.90   20.00
  -3   6  -3  906.41   20.20
   3   6   3  907.01   32.30
  -4  -6  -3  931.41   29.40
  -4  -6  -3  961.50   30.10
  -4  -6  -3  982.90   28.50
  -4  -6  -3  946.11   30.60
   4   6   3  947.51   34.30
  -5  -6  -3 1072.79   34.20
  -5  -6  -3 1059.79   31.90
  -5  -6  -3 1090.59   33.70
  -5  -6  -3 1047.50   33.30
   5   6   3 1104.09   39.00
   5   6   3 1064.19   38.40
  -6  -6  -3   26.70    6.40
  -6  -6  -3   18.50    4.80
  -6  -6  -3   24.70    5.70
   6   6   3   15.80    6.00
   6   6   3   11.60    5.30
  -6  -7   3 1278.37   38.50
  -6  -7   3 1246.38   41.70
  -6  -7   3 1264.47   40.00
  -6  -7   3 1265.67   40.50
   6   7  -3 1252.77   46.80
   6   7  -3 1248.88   45.40
  -6   7   3 1220.28   28.60
  -5  -7   3   69.89    9.80
  -5  -7   3   53.69    7.70
  -5  -7   3   94.29   14.70
  -5  -7   3   79.19   11.10
  -5  -7   3   72.69   10.30
   5   7  -3   52.69    9.40
  -5   7   3   75.59    5.50
   5   7  -3   90.89   13.50
   4  -7  -3  539.65   14.80
  -4  -7   3  517.25   26.20
  -4  -7   3  582.84   21.30
  -4  -7   3  547.55   21.90
   4  -7  -3  557.94   14.60
  -4  -7   3  586.44   23.40
  -4   7   3  553.14   16.60
   4   7  -3  563.94   27.00
   4   7  -3  538.95   22.30
  -4   7   3  561.34   17.40
   4   7  -3  532.65   25.10
  -4   7   3  555.64   16.10
  -3  -7   3  272.07   14.80
   3  -7  -3  314.07   11.80
  -3  -7   3  333.77   19.60
   3  -7  -3  316.07   11.40
  -3  -7   3  343.57   15.80
   3   7  -3  312.27   15.20
   3   7  -3  315.97   18.70
  -3   7   3  300.47   11.30
   3   7  -3  302.77   15.60
  -3   7   3  283.67   13.20
  -3   7   3  322.57   13.30
  -2  -7   3 2737.83   61.19
  -2  -7   3 2926.91   69.99
   2  -7  -3 2928.91   58.99
   2  -7  -3 2879.51   58.09
  -2  -7   3 2820.52   63.09
  -2  -7   3 2864.71   60.29
   2   7  -3 2914.41   69.39
  -2   7   3 2751.22   61.69
   2   7  -3 2921.81   62.99
  -2   7   3 2929.51   63.39
  -2   7   3 2832.92   57.39
   2   7  -3 2828.72   63.09
  -1  -7   3    6.40    2.70
   1  -7  -3    3.40    2.00
  -1  -7   3    6.50    3.40
  -1  -7   3    6.30    2.90
  -1  -7   3    9.30    3.20
   1  -7  -3    4.60    2.50
   1  -7  -3    6.70    2.80
   1  -7  -3    6.00    2.40
  -1   7   3    4.90    3.00
  -1   7   3    5.90    3.40
   1   7  -3    8.80    3.30
   1   7  -3    7.60    4.20
   1   7  -3    7.70    3.10
  -1   7   3    5.90    2.40
   0  -7   3   30.20    4.50
   0  -7   3   29.90    6.20
   0  -7  -3   28.80    4.40
   0  -7  -3   32.70    5.40
   0  -7   3   32.70    5.40
   0  -7   3   26.10    3.80
   0  -7  -3   39.50    6.00
   0  -7  -3   25.40    4.50
   0   7   3   25.70    6.00
   0   7  -3   30.00    4.80
   0   7  -3   31.50    5.10
   0   7   3   29.30    4.70
   0   7   3   22.00    4.80
   0   7  -3   36.20    7.00
  -1  -7  -3  198.78    9.90
  -1  -7  -3  194.48   11.40
  -1  -7  -3  205.58   10.80
  -1  -7  -3  188.28   11.00
   1  -7   3  174.98    6.90
   1  -7   3  195.78    7.50
   1  -7   3  203.38   10.20
  -1   7  -3  186.18    9.50
   1   7   3  190.48   13.20
   1   7   3  188.08   13.30
  -1   7  -3  203.88   11.40
   1   7   3  195.28   10.10
  -1   7  -3  179.48   10.90
  -2  -7  -3 2449.35   55.69
  -2  -7  -3 2501.05   57.59
   2  -7   3 2488.75   50.19
  -2  -7  -3 2487.85   56.69
   2  -7   3 2481.25   50.39
  -2  -7  -3 2412.66   53.89
  -2   7  -3 2459.45   53.49
   2   7   3 2473.25   63.19
   2   7   3 2480.55   62.69
  -2   7  -3 2506.15   49.40
  -2   7  -3 2504.65   50.89
  -2   7  -3 2528.75   53.69
  -3  -7  -3  483.45   20.30
  -3  -7  -3  474.45   19.70
   3  -7   3  455.45   12.30
   3  -7   3  455.15   12.30
  -3   7  -3  448.66   14.00
   3   7   3  452.95   22.70
  -3   7  -3  455.45   14.00
   3   7   3  470.35   23.30
  -3   7  -3  468.35   14.10
  -3   7  -3  476.55   13.40
  -4  -7  -3  201.58   13.30
  -4  -7  -3  174.38   11.40
  -4  -7  -3  181.38   12.60
  -4  -7  -3  200.18   12.80
  -4   7  -3  197.28    7.70
   4   7   3  189.38   15.50
  -4   7  -3  191.38    7.10
  -5  -7  -3  502.25   22.10
  -5  -7  -3  501.75   22.90
  -5  -7  -3  482.05   21.50
  -5  -7  -3  469.15   20.40
   5   7   3  482.85   25.70
   5   7   3  486.65   25.90
  -6  -7  -3  335.17   18.90
  -6  -7  -3  366.06   24.90
  -6  -7  -3  368.16   18.60
  -6  -7  -3  347.37   18.80
   6   7   3  366.06   23.10
  -5  -8   3   49.90    8.50
  -5  -8   3   42.00    8.50
  -5  -8   3   54.99    8.80
  -5  -8   3   44.70    9.10
   5   8  -3   39.50    9.70
   5   8  -3   58.79   11.80
  -5   8   3   43.70    5.50
  -4  -8   3  114.39   10.30
   4  -8  -3   94.49    7.10
  -4  -8   3  115.99   11.90
  -4  -8   3  149.59   14.40
  -4  -8   3  116.69    9.40
  -4  -8   3  119.29   11.00
   4  -8  -3  119.09    6.30
  -4   8   3  117.19    7.20
   4   8  -3  124.39   13.70
  -4   8   3  122.99   10.30
  -4   8   3  120.79    7.70
   4   8  -3  128.19   13.60
   4   8  -3  126.59   10.50
  -3  -8   3   13.50    5.60
  -3  -8   3   23.40    6.00
  -3  -8   3   17.50    6.50
   3  -8  -3   18.70    3.80
  -3  -8   3   12.20    4.40
  -3   8   3   19.20    4.50
   3   8  -3   11.80    4.50
  -3   8   3   14.70    3.70
   3   8  -3   29.10   10.50
   2  -8  -3    6.10    2.70
  -2  -8   3    7.60    3.80
  -2  -8   3   15.30    5.10
  -2  -8   3    8.30    3.70
  -2  -8   3    8.40    3.10
   2   8  -3    9.00    4.60
  -2   8   3   12.20    4.30
  -2   8   3    6.20    2.60
  -2   8   3   15.10    4.30
   2   8  -3   12.40    3.80
   1  -8  -3   16.40    3.90
   1  -8  -3   19.90    3.60
  -1  -8   3   14.80    3.90
  -1  -8   3   15.20    5.00
  -1  -8   3   14.50    4.20
  -1  -8   3   16.20    3.90
  -1  -8   3    9.90    7.50
   1  -8  -3   18.50    3.70
  -1   8   3   19.60    4.10
  -1   8   3   11.70    3.90
   1   8  -3   12.30    4.30
  -1   8   3   25.10    6.30
   1   8  -3   27.10    8.40
   1   8  -3   18.20    5.10
   0  -8  -3   31.80    5.00
   0  -8  -3   29.80    5.70
   0  -8  -3   33.30    6.10
   0  -8   3   23.10    5.40
   0  -8   3   28.50    4.70
   0  -8  -3   34.60    5.30
   0  -8   3   33.30    5.80
   0  -8   3   39.20    5.30
   0   8   3   18.70    4.50
   0   8  -3   20.50    4.80
   0   8   3   27.70    6.00
   0   8  -3   17.40    4.60
   0   8  -3   20.40    4.40
   0   8   3   34.60    5.50
   1  -8   3  259.17    9.00
  -1  -8  -3  263.47   12.30
  -1  -8  -3  264.67   13.80
   1  -8   3  260.77    9.30
   1  -8   3  255.87   14.50
  -1  -8  -3  250.27   13.90
  -1  -8  -3  276.57   13.40
   1   8   3  260.07   14.40
   1   8   3  261.97   16.50
  -1   8  -3  260.07   14.50
  -1   8  -3  267.27   14.50
  -1   8  -3  267.47   12.40
   1   8   3  247.48   24.70
  -2  -8  -3   -0.40    2.10
  -2  -8  -3    3.00    3.20
   2  -8   3    1.90    1.90
   2  -8   3    1.60    2.10
  -2  -8  -3    2.50    2.20
  -2  -8  -3    3.20    3.30
  -2   8  -3    2.00    2.70
   2   8   3    1.50    2.70
   2   8   3    1.10    3.20
  -2   8  -3    2.50    2.20
  -2   8  -3    0.90    2.20
  -3  -8  -3    4.30    6.60
   3  -8   3    4.60    1.90
  -3  -8  -3    2.80    3.10
   3  -8   3    6.20    2.20
  -3  -8  -3    2.30    3.50
  -3   8  -3   -0.70    1.90
  -3   8  -3   -0.40    2.10
  -3   8  -3    4.60    2.10
   3   8   3   -0.40    2.60
  -3   8  -3    3.10    2.50
   3   8   3    3.30    4.20
  -4  -8  -3   33.90    7.50
  -4  -8  -3   46.50    7.80
  -4  -8  -3   37.40    7.20
  -4  -8  -3   60.79    9.70
  -4   8  -3   45.40    5.30
  -4   8  -3   42.50    4.20
   4   8   3   54.89   10.60
   4   8   3   59.59   10.70
  -5  -8  -3    8.50    3.80
  -5  -8  -3    1.80    4.00
  -5  -8  -3    0.50    3.10
  -5  -8  -3    3.30    4.00
   5   8   3    6.10    5.00
   5   8   3    5.60    5.00
  -5  -9   3   95.29   15.90
  -5  -9   3  111.79   17.20
  -5  -9   3   77.39   11.80
  -5   9   3   77.69    6.50
   5   9  -3  101.99   15.30
   5   9  -3   87.39   15.60
  -4  -9   3  192.98   14.70
  -4  -9   3  190.58   13.40
  -4  -9   3  184.68   12.50
  -4  -9   3  232.98   19.30
   4  -9  -3  204.48    9.40
   4  -9  -3  193.68    8.60
   4   9  -3  178.58   16.70
   4   9  -3  182.18   16.40
  -4   9   3  177.68   10.00
  -4   9   3  178.48   10.60
  -4   9   3  186.88    9.80
  -3  -9   3  121.09   12.90
  -3  -9   3  123.29   12.10
   3  -9  -3  132.39    8.60
  -3  -9   3  137.59   10.20
   3  -9  -3  140.09    9.10
  -3  -9   3  161.38   11.80
  -3   9   3  153.08    9.00
  -3   9   3  139.29    9.90
  -3   9   3  143.89   10.40
   3   9  -3  141.89   14.30
   3   9  -3  156.88   11.80
  -2  -9   3   33.60    7.00
  -2  -9   3   36.70    6.50
  -2  -9   3   40.60    7.60
   2  -9  -3   37.60    5.80
  -2   9   3   37.00    6.70
   2   9  -3   19.70    4.70
   2   9  -3   28.90    7.70
  -2   9   3   35.10    6.90
  -2   9   3   44.40    6.20
   1  -9  -3   73.69    6.20
  -1  -9   3   90.69    8.20
   1  -9  -3   93.59    8.10
  -1  -9   3  106.59   10.20
   1  -9  -3   81.19    6.00
   1  -9  -3  101.99    8.80
  -1  -9   3   76.29    9.30
   1   9  -3   83.39    8.70
   1   9  -3   92.89   10.50
  -1   9   3   83.89    7.30
   1   9  -3  102.49   13.90
  -1   9   3   86.49    9.60
  -1   9   3   98.89    9.90
   0  -9  -3  808.52   26.80
   0  -9   3  796.42   26.50
   0  -9  -3  776.92   24.10
   0  -9  -3  821.22   23.30
   0  -9   3  799.02   25.80
   0  -9   3  803.52   23.00
   0  -9   3  789.32   22.30
   0  -9  -3  764.42   25.60
   0   9   3  791.52   31.00
   0   9   3  780.92   30.00
   0   9   3  844.72   25.10
   0   9  -3  743.03   29.00
   0   9  -3  792.62   25.90
   0   9  -3  804.02   29.90
   1  -9   3 1288.17   28.30
   1  -9   3 1341.77   29.00
  -1  -9  -3 1266.57   33.80
  -1  -9  -3 1253.07   36.70
   1  -9   3 1297.97   34.60
  -1  -9  -3 1299.57   35.60
  -1  -9  -3 1314.07   37.70
  -1   9  -3 1306.27   38.60
   1   9   3 1289.77   43.00
  -1   9  -3 1298.47   34.70
   1   9   3 1320.07   42.50
   1   9   3 1271.97   34.40
  -1   9  -3 1330.77   38.90
  -2  -9  -3    9.90    4.40
   2  -9   3   14.50    3.80
  -2  -9  -3   14.70    4.60
  -2  -9  -3   21.70    8.60
  -2   9  -3   13.20    3.70
  -2   9  -3   10.40    3.80
   2   9   3    9.20    3.70
   2   9   3    2.50    3.60
  -2   9  -3    6.00    3.20
  -3  -9  -3   21.80    6.00
  -3  -9  -3   19.60    5.60
  -3  -9  -3   15.60    4.00
   3  -9   3   18.10    3.30
   3  -9   3   18.20    3.30
  -3  -9  -3   27.70    5.90
  -3   9  -3   27.80    4.80
   3   9   3   24.60    7.50
   3   9   3   13.40    4.40
  -3   9  -3   20.30    4.40
  -3   9  -3   22.40    4.40
  -4  -9  -3   62.99   10.20
  -4  -9  -3   69.99   10.30
   4   9   3   88.89   15.20
  -4   9  -3   63.69    5.70
   4   9   3   64.09   11.20
  -5  -9  -3  250.07   17.40
  -5  -9  -3  284.27   18.30
   5   9   3  277.07   21.30
  -4 -10   3  198.68   13.50
   4 -10  -3  218.08   12.10
  -4 -10   3  240.78   15.70
  -4 -10   3  224.18   16.40
  -4 -10   3  207.08   16.40
   4 -10  -3  194.68    9.30
  -4  10   3  198.78   11.10
  -4  10   3  209.68   11.70
   4  10  -3  213.88   19.90
  -4  10   3  183.88   10.90
   4  10  -3  191.08   18.00
  -3 -10   3  803.32   30.80
  -3 -10   3  793.02   28.50
  -3 -10   3  777.82   27.30
  -3 -10   3  769.32   31.20
   3 -10  -3  785.32   24.30
   3  10  -3  763.42   29.20
  -3  10   3  799.72   28.10
  -3  10   3  780.92   27.20
  -3  10   3  757.82   24.00
   3  10  -3  840.72   36.60
   3  10  -3  808.72   35.50
  -2 -10   3   53.79    8.20
   2 -10  -3   64.89    8.20
  -2 -10   3   69.39   10.40
  -2 -10   3   54.29    7.20
  -2 -10   3   78.29   11.10
   2 -10  -3   76.99    7.00
  -2  10   3   61.09    9.40
  -2  10   3   58.29    7.50
   2  10  -3   49.30   10.20
   2  10  -3   64.49   11.10
  -2  10   3   49.70    8.60
   2  10  -3   57.39    8.50
  -1 -10   3  657.63   26.10
  -1 -10   3  641.34   24.90
   1 -10  -3  649.43   23.80
  -1 -10   3  640.64   21.80
  -1 -10   3  686.83   23.30
   1 -10  -3  643.94   19.00
   1 -10  -3  662.13   23.50
   1 -10  -3  669.43   20.10
   1  10  -3  666.33   25.30
  -1  10   3  613.34   21.80
  -1  10   3  671.93   28.20
   1  10  -3  642.64   29.10
   1  10  -3  677.53   29.90
  -1  10   3  633.14   26.70
   0 -10  -3   13.00    3.70
   0 -10   3   18.70    5.00
   0 -10   3   14.60    5.60
   0 -10  -3   16.90    5.40
   0 -10   3   14.70    4.10
   0 -10  -3   26.80    5.90
   0 -10   3   15.00    3.80
   0  10   3   14.70    6.40
   0  10   3   19.20    5.20
   0  10  -3   10.50    4.40
   0  10  -3   19.50    6.00
   0  10   3   12.90    6.20
   0  10  -3    6.70    4.30
  -1 -10  -3   30.00    6.80
   1 -10   3   38.70    3.90
   1 -10   3   36.30    4.30
  -1 -10  -3   23.80    5.60
  -1 -10  -3   36.50    6.60
   1 -10   3   27.40    5.60
  -1  10  -3   35.60    7.90
  -1  10  -3   25.50    6.00
  -1  10  -3   41.80    7.00
   1  10   3   36.60    8.80
   1  10   3   30.20    8.60
   2 -10   3  189.08   10.70
  -2 -10  -3  188.48   13.70
  -2 -10  -3  193.78   13.90
   2 -10   3  171.78   10.30
  -2 -10  -3  183.98   11.70
  -2 -10  -3  151.98   11.40
   2  10   3  172.58   15.80
   2  10   3  193.78   16.20
  -2  10  -3  195.38   13.10
  -2  10  -3  183.48   11.50
  -2  10  -3  178.28   12.50
  -3 -10  -3  217.68   15.50
   3 -10   3  227.18   10.40
  -3 -10  -3  250.07   16.70
  -3 -10  -3  226.18   13.90
   3 -10   3  238.68   10.60
  -3 -10  -3  223.58   14.60
   3  10   3  257.37   19.50
   3  10   3  198.18   17.50
  -3  10  -3  220.08   12.20
  -3  10  -3  211.18   12.00
  -3  10  -3  234.48   12.20
  -4 -10  -3  101.59   10.00
  -4 -10  -3  119.89   11.90
  -4 -10  -3   97.79   10.20
  -4 -10  -3   98.39   13.40
   4  10   3  121.29   18.40
   4  10   3  111.49   17.40
  -3 -11   3    2.30    5.50
   3 -11  -3    6.00    3.60
  -3 -11   3   16.30    5.60
   3 -11  -3   -0.20    2.40
  -3 -11   3   14.00    5.10
  -3  11   3    6.60    2.90
  -3  11   3    7.90    4.30
   3  11  -3    0.70    3.60
   3  11  -3   21.30    9.60
  -3  11   3   11.90    4.40
   3  11  -3   17.80    5.50
  -2 -11   3   42.00    8.90
   2 -11  -3   53.99    7.60
  -2 -11   3   74.29   11.50
  -2 -11   3   68.89    8.40
   2 -11  -3   56.99    8.50
  -2 -11   3   61.29    8.90
   2  11  -3   39.10    9.60
  -2  11   3   79.19   12.00
  -2  11   3   77.59   12.30
  -2  11   3   68.19    7.20
   2  11  -3   62.79   11.80
   2  11  -3   57.39   12.20
   1 -11  -3  560.94   18.50
  -1 -11   3  584.14   24.30
  -1 -11   3  564.94   21.60
   1 -11  -3  549.54   22.70
   1 -11  -3  579.14   17.90
  -1 -11   3  606.04   24.30
   1 -11  -3  558.94   22.40
  -1 -11   3  536.75   24.30
   1  11  -3  538.95   27.60
  -1  11   3  580.94   27.10
  -1  11   3  551.54   26.00
  -1  11   3  542.85   21.40
   1  11  -3  549.05   28.10
   1  11  -3  589.54   24.50
   0 -11   3  548.45   25.20
   0 -11   3  519.05   22.60
   0 -11   3  572.34   19.60
   0 -11  -3  584.94   24.20
   0 -11  -3  532.75   19.40
   0 -11  -3  595.04   23.90
   0 -11  -3  555.44   20.60
   0  11  -3  616.84   27.90
   0  11   3  528.55   21.10
   0  11   3  549.35   27.50
   0  11  -3  580.74   27.50
   0  11  -3  568.64   23.50
   0  11   3  494.55   32.80
  -1 -11  -3   21.00    5.20
   1 -11   3   20.80    3.20
   1 -11   3   18.30    3.10
   1 -11   3   14.00    4.60
  -1 -11  -3   20.00    5.30
  -1 -11  -3   15.00    5.40
   1 -11   3   12.90    4.60
  -1 -11  -3   23.10    6.60
   1  11   3   19.00    5.90
   1  11   3   12.20    6.10
  -1  11  -3   20.80    5.80
  -1  11  -3   12.60    4.30
  -1  11  -3   19.00    6.00
   2 -11   3  718.63   23.80
   2 -11   3  680.63   25.00
  -2 -11  -3  723.63   27.10
  -2 -11  -3  688.43   25.20
  -2 -11  -3  695.03   28.70
  -2  11  -3  652.23   24.40
  -2  11  -3  691.93   27.00
  -2  11  -3  706.83   27.10
   2  11   3  724.33   33.70
  -3 -11  -3   -4.80    4.00
   3 -11   3    0.10    2.40
  -3 -11  -3    0.80    3.70
  -3 -11  -3    9.60    4.30
   3 -11   3    4.80    2.80
  -3 -11  -3    2.50    3.10
   3  11   3   -2.00    3.90
   3  11   3    6.10    5.10
  -3  11  -3   -0.80    2.90
  -3  11  -3    7.20    3.20
  -3  11  -3    2.90    2.80
  -2 -12   3   67.29   10.70
  -2 -12   3   83.39   10.20
  -2 -12   3  116.59   14.80
  -2 -12   3  128.79   17.30
  -2  12   3   86.09   12.10
  -2  12   3   97.89   11.20
   2  12  -3   49.99   10.90
  -1 -12   3 1115.19   32.60
   1 -12  -3 1101.19   29.10
  -1 -12   3 1090.99   37.20
   1 -12  -3 1153.18   28.60
   1 -12  -3 1171.28   36.70
  -1 -12   3 1116.99   33.30
  -1 -12   3 1099.59   38.00
  -1  12   3 1069.79   40.00
   1  12  -3 1107.29   38.10
   1  12  -3 1175.78   44.10
   1  12  -3 1086.89   43.30
  -1  12   3 1124.29   41.70
  -1  12   3 1039.20   38.60
   0 -12  -3   63.19   10.20
   0 -12   3   78.09    6.90
   0 -12   3   70.09    9.70
   0 -12  -3   82.39    8.00
   0 -12  -3   65.49    6.90
   0 -12   3   71.29    6.60
   0 -12  -3   61.19    9.90
   0 -12   3   68.29    9.60
   0  12  -3   63.29   10.90
   0  12  -3   67.19   11.30
   0  12  -3   67.79   11.30
   0  12   3   69.69   11.60
   0  12   3   58.29   10.10
  -1 -12  -3   84.99   11.90
  -1 -12  -3   78.89    9.90
  -1 -12  -3   62.69   10.50
  -1 -12  -3   83.19    8.60
   1 -12   3   75.59    9.70
   1  12   3   84.69   14.30
  -1  12  -3   84.99   11.00
  -1  12  -3   97.99   10.50
  -1  12  -3   90.09   13.70
   1  12   3   83.89   13.30
  -2 -12  -3   22.90    6.40
  -2 -12  -3   49.10   10.10
  -2 -12  -3   21.40    5.80
  -2 -12  -3   23.70    5.90
  -2  12  -3   27.70    6.80
  -2  12  -3   20.40    5.40
  -2  12  -3   33.10    7.00
   2  12   3   20.30   11.80
  -7   0   4   -0.80    2.30
   7   0  -4    2.60    2.80
  -7   0   4    0.30    1.70
  -7   0   4   -4.30    2.70
   6   0  -4   39.20    5.40
  -6   0   4   26.30    5.10
  -6   0   4   32.60    6.00
   6   0  -4   28.20    5.10
  -6   0   4   28.60    4.80
   5   0  -4    1.20    2.00
  -5   0   4    1.80    2.40
  -5   0   4   -0.50    2.00
  -5   0   4    1.60    2.10
   5   0  -4    0.90    1.80
   4   0  -4  366.86   14.00
  -4   0   4  365.86   12.50
  -4   0   4  360.56   13.00
  -4   0   4  383.56   14.80
   4   0  -4  373.16   12.70
   3   0  -4   -0.30    1.70
  -3   0   4    1.10    1.40
  -3   0   4    0.80    1.80
   3   0  -4   -0.90    0.90
   3   0  -4    1.20    1.60
  -3   0   4   -1.20    1.40
  -2   0   4 1289.27   27.50
  -2   0   4 1257.57   28.90
   2   0  -4 1253.07   26.00
   2   0  -4 1301.57   28.90
   2   0  -4 1289.47   27.50
   1   0  -4    0.20    1.10
  -1   0   4   -1.00    1.50
   1   0  -4   -0.20    1.10
  -1   0   4   -1.00    1.30
   1   0  -4   -0.90    1.50
  -1   0   4    0.50    1.10
   0   0  -4  580.84   13.60
   0   0  -4  553.64   12.50
   0   0   4  553.34   13.40
   0   0  -4  548.55   14.10
   0   0   4  585.44   12.50
  -1   0  -4   -4.50    0.70
   1   0   4   -3.50    0.80
  -1   0  -4   -4.50    1.00
  -1   0  -4   -2.80    1.20
   1   0   4   -4.80    0.90
  -2   0  -4 3433.36   62.89
  -2   0  -4 3389.66   61.19
  -2   0  -4 3329.07   59.89
   2   0   4 3212.98   61.99
   2   0   4 3361.16   61.09
  -3   0  -4   -5.70    0.80
  -3   0  -4   -4.60    1.00
   3   0   4   -4.30    1.20
   3   0   4   -2.80    1.50
  -3   0  -4   -2.60    1.30
   4   0   4 3177.88   62.29
  -4   0  -4 3224.78   60.69
  -4   0  -4 3307.77   61.19
  -4   0  -4 3226.78   60.29
   5   0   4    0.40    1.50
  -5   0  -4    1.80    1.70
  -5   0  -4    0.00    1.70
   5   0   4    1.90    1.40
  -5   0  -4   -0.70    1.80
  -5   0  -4   -1.00    1.30
  -6   0  -4 1613.84   33.90
   6   0   4 1581.44   34.40
  -6   0  -4 1631.64   34.10
   6   0   4 1563.14   34.10
  -6   0  -4 1595.44   35.70
  -6   0  -4 1590.54   37.00
  -7   0  -4   -0.50    2.10
  -7   0  -4    2.50    1.60
  -7   0  -4    0.50    2.10
  -7  -1   4   38.00    6.70
  -7  -1   4   21.50    5.40
  -7  -1   4   35.50    7.30
  -7  -1   4   42.50    6.60
   7  -1  -4   37.80    5.20
   7  -1  -4   47.40    5.80
   7   1  -4   44.20    7.50
  -7   1   4   38.40    5.20
   7   1  -4   44.30    6.90
  -7   1   4   35.40    5.40
  -7   1   4   39.50    6.20
  -6  -1   4  310.87   16.10
  -6  -1   4  305.47   15.90
   6  -1  -4  290.37   13.00
  -6  -1   4  288.07   13.40
   6   1  -4  308.07   14.80
  -6   1   4  271.97   13.20
   6   1  -4  288.17   13.00
  -6   1   4  297.07   12.00
  -6   1   4  276.17   12.20
  -5  -1   4  745.63   22.40
   5  -1  -4  731.43   21.30
  -5  -1   4  746.43   25.40
  -5  -1   4  747.43   22.10
   5  -1  -4  773.92   22.50
  -5   1   4  728.33   20.70
  -5   1   4  764.12   22.80
   5   1  -4  768.82   22.30
  -5   1   4  737.83   20.30
   5   1  -4  769.02   24.30
  -4  -1   4 1661.73   36.50
  -4  -1   4 1630.64   40.20
   4  -1  -4 1611.74   36.30
   4  -1  -4 1588.64   34.40
  -4  -1   4 1658.23   37.10
   4   1  -4 1553.84   33.20
  -4   1   4 1590.74   34.30
  -4   1   4 1645.04   35.20
  -4   1   4 1577.74   37.10
   4   1  -4 1693.73   39.70
   4   1  -4 1651.33   36.70
   3  -1  -4  281.17    9.70
   3  -1  -4  264.67   10.30
  -3  -1   4  288.47   10.40
  -3  -1   4  272.57   12.10
  -3  -1   4  280.07   10.80
  -3   1   4  270.17    9.80
   3   1  -4  277.07   10.60
   3   1  -4  266.77   11.70
  -3   1   4  276.17   10.70
   3   1  -4  279.37    9.60
  -3   1   4  286.47    9.30
   2  -1  -4 5884.51  103.89
   2  -1  -4 5617.54  101.79
   2  -1  -4 5766.22  105.29
  -2  -1   4 5759.42  107.59
  -2  -1   4 5993.30  105.49
  -2  -1   4 5966.30  104.59
  -2   1   4 5752.62  105.29
  -2   1   4 5873.81  104.19
   2   1  -4 5796.52  107.29
   2   1  -4 5689.83  104.19
   2   1  -4 5787.92  105.09
   1  -1   4   31.90    2.60
   1  -1   4   28.30    2.60
  -1  -1  -4   19.80    2.60
  -1  -1  -4   29.80    3.10
  -1  -1  -4   29.50    2.50
   1  -1   4   32.40    1.70
   1   1   4   31.70    3.10
  -1   1  -4   35.50    2.80
  -1   1  -4   30.40    1.90
   1   1   4   20.00    2.80
  -1   1  -4   24.70    2.50
   1   1   4   33.70    2.60
  -2  -1  -4   95.39    5.30
  -2  -1  -4   98.59    6.10
  -2  -1  -4   90.99    4.50
   2  -1   4   86.79    3.80
   2  -1   4   85.89    4.10
  -2   1  -4   91.09    3.20
  -2   1  -4   93.59    4.00
  -2   1  -4   88.99    4.50
   2   1   4   91.49    5.80
  -3  -1  -4 8593.84  153.18
   3  -1   4 8621.14  151.28
  -3  -1  -4 8947.00  154.88
  -3  -1  -4 8799.12  154.38
   3  -1   4 8584.34  151.78
  -3   1  -4 8585.54  150.08
   3   1   4 8571.44  156.88
  -3   1  -4 8753.52  150.58
   3   1   4 8945.41  157.98
  -3   1  -4 8849.61  150.88
  -4  -1  -4  763.12   20.00
  -4  -1  -4  746.53   19.00
   4  -1   4  720.63   16.40
  -4  -1  -4  751.72   19.70
  -4  -1  -4  762.22   20.00
  -4   1  -4  774.02   16.70
  -4   1  -4  768.62   16.30
   4   1   4  720.03   21.40
   4   1   4  749.92   21.80
  -4   1  -4  775.42   16.50
  -5  -1  -4    0.60    2.00
  -5  -1  -4    1.50    2.20
  -5  -1  -4   -0.20    1.30
  -5  -1  -4    0.20    1.70
  -5   1  -4    1.90    1.40
  -5   1  -4    2.30    1.40
  -5   1  -4    0.10    1.70
   5   1   4    0.10    1.90
   5   1   4    1.20    1.70
  -5   1  -4   -0.70    1.30
  -6  -1  -4  964.40   26.60
  -6  -1  -4  949.11   25.10
  -6  -1  -4  925.61   24.60
  -6  -1  -4  918.21   24.60
   6   1   4  888.31   25.80
  -6   1  -4  940.31   22.70
  -6   1  -4  926.01   23.60
  -7  -1  -4 1107.79   31.50
  -7  -1  -4 1122.09   28.00
  -7  -1  -4 1091.79   27.80
  -7  -1  -4 1150.18   30.40
  -7   1  -4 1113.89   28.70
  -7   1  -4 1097.79   27.40
  -7  -2   4  570.44   21.60
  -7  -2   4  574.64   22.50
  -7  -2   4  556.54   21.80
  -7  -2   4  597.04   25.50
   7   2  -4  606.34   23.80
   7   2  -4  565.04   24.10
  -7   2   4  573.74   14.80
  -7   2   4  556.64   19.20
  -6  -2   4   16.70    4.70
  -6  -2   4   23.40    5.00
   6  -2  -4   19.80    3.40
  -6  -2   4   20.50    5.00
  -6   2   4   12.30    3.20
  -6   2   4   15.20    3.00
   6   2  -4   14.80    4.50
   6   2  -4   18.90    4.40
  -6   2   4   25.20    4.50
  -5  -2   4  700.83   21.70
   5  -2  -4  633.34   18.30
  -5  -2   4  647.44   21.40
  -5  -2   4  659.83   24.70
  -5   2   4  628.54   19.40
  -5   2   4  618.74   19.40
  -5   2   4  668.03   18.20
   5   2  -4  676.13   23.80
  -4  -2   4  166.38    9.40
  -4  -2   4  158.68    8.80
   4  -2  -4  165.58    7.20
  -4  -2   4  156.38   10.60
   4  -2  -4  159.48    7.80
  -4   2   4  153.38    7.30
   4   2  -4  178.78   10.90
  -4   2   4  156.98    8.10
   4   2  -4  151.88    7.70
  -4   2   4  162.88    7.10
   4   2  -4  184.98    9.70
   3  -2  -4 3162.48   62.29
  -3  -2   4 3276.07   63.79
  -3  -2   4 3158.18   67.99
  -3  -2   4 3314.17   64.79
   3  -2  -4 3189.88   60.89
   3   2  -4 3441.96   67.99
  -3   2   4 3193.58   61.09
  -3   2   4 3254.77   60.09
   3   2  -4 3172.38   62.59
   3   2  -4 3301.77   64.49
  -3   2   4 3196.98   62.69
   2  -2  -4 1994.40   39.70
  -2  -2   4 2017.90   45.70
  -2  -2   4 2058.19   41.90
   2  -2  -4 2041.40   40.90
  -2  -2   4 2044.60   41.20
   2  -2  -4 1996.80   37.20
   2   2  -4 1995.70   44.10
  -2   2   4 2016.90   38.50
   2   2  -4 1979.40   40.90
   2   2  -4 2036.10   41.80
  -2   2   4 1994.80   40.90
  -2   2   4 1964.70   39.60
   0  -2   4 1062.19   22.70
   0  -2  -4 1075.79   23.40
   0  -2   4 1056.09   21.60
   0  -2   4 1045.90   24.00
   0   2  -4 1075.99   24.00
   0   2  -4 1006.60   22.50
   0   2   4 1047.20   22.10
   0   2  -4 1037.60   21.90
   0   2   4 1130.99   25.10
   1  -2   4  873.91   18.60
   1  -2   4  888.01   19.50
  -1  -2  -4  883.11   20.00
  -1  -2  -4  893.21   22.90
  -1  -2  -4  831.32   20.60
  -1   2  -4  897.01   17.70
   1   2   4  892.61   21.00
  -1   2  -4  899.11   18.60
   1   2   4  924.81   22.70
  -1   2  -4  902.51   19.50
   2  -2   4 1858.41   34.80
   2  -2   4 1901.91   35.30
  -2  -2  -4 1914.51   38.50
  -2  -2  -4 1889.61   39.90
  -2  -2  -4 1958.60   42.70
  -2   2  -4 1954.90   35.10
  -2   2  -4 1931.31   35.80
   2   2   4 2016.80   40.80
   2   2   4 1973.70   42.40
  -3  -2  -4  106.49    6.60
  -3  -2  -4  109.39    6.50
  -3  -2  -4   99.89    5.80
   3   2   4  104.19    7.40
   3   2   4  100.29    7.60
  -4  -2  -4    0.90    2.10
  -4  -2  -4    0.00    1.70
  -4  -2  -4   -0.20    1.20
  -4  -2  -4    0.10    1.40
   4   2   4   -0.40    2.10
   4   2   4    3.10    2.70
  -5  -2  -4    3.60    2.20
  -5  -2  -4    3.10    2.70
  -5  -2  -4    5.30    2.90
  -5  -2  -4    1.00    2.10
   5   2   4    3.50    2.50
   5   2   4    2.20    2.70
  -6  -2  -4   20.70    4.30
  -6  -2  -4   19.90    5.10
  -6  -2  -4   13.60    4.60
  -6  -2  -4   21.10    4.60
  -6   2  -4   14.60    2.70
   6   2   4   12.70    3.70
  -6   2  -4   13.40    2.70
  -7  -2  -4    1.10    2.40
  -7  -2  -4    0.80    2.70
  -7  -2  -4    2.20    2.50
  -7  -2  -4    4.30    3.20
   7   2   4   -0.40    1.90
  -7   2  -4    4.90    2.20
   7   2   4   -0.20    2.70
  -7   2  -4    3.10    2.10
  -7  -3   4  374.46   18.10
  -7  -3   4  387.26   21.30
  -7  -3   4  386.46   18.20
  -7  -3   4  373.56   18.70
   7   3  -4  388.46   21.90
   7   3  -4  383.06   19.70
  -7   3   4  367.06   14.10
  -6  -3   4  405.96   17.80
  -6  -3   4  424.86   21.50
  -6  -3   4  406.76   17.80
  -6   3   4  395.06   11.10
  -6   3   4  399.16   13.80
   6   3  -4  452.95   20.50
  -6   3   4  411.86   13.50
   6   3  -4  411.46   17.40
  -5  -3   4   62.39   10.00
  -5  -3   4   45.60    6.60
   5  -3  -4   44.20    4.00
  -5  -3   4   47.40    7.40
  -5   3   4   48.70    4.60
  -5   3   4   58.39    4.80
   5   3  -4   56.89    8.80
  -5   3   4   42.30    4.40
  -4  -3   4 1285.37   37.30
  -4  -3   4 1327.47   32.80
   4  -3  -4 1301.07   27.60
  -4  -3   4 1301.47   33.30
   4   3  -4 1330.97   36.60
   4   3  -4 1313.97   33.20
  -4   3   4 1325.17   27.80
  -4   3   4 1257.87   27.70
  -4   3   4 1214.98   29.10
   4   3  -4 1221.68   30.70
  -3  -3   4   99.79    8.50
   3  -3  -4  107.19    5.70
  -3  -3   4  119.69    7.90
  -3  -3   4  110.29    7.10
   3  -3  -4  109.69    6.20
   3   3  -4  109.19    8.60
  -3   3   4  102.89    5.50
   3   3  -4  102.19    7.20
   3   3  -4  101.49    6.70
  -3   3   4  113.89    6.30
  -3   3   4  115.29    5.30
   2  -3  -4   77.89    3.50
  -2  -3   4   60.79    6.40
   2  -3  -4   68.69    5.20
  -2  -3   4   62.09    5.70
  -2  -3   4   70.79    5.50
   2  -3  -4   74.49    4.90
   2  -3  -4   72.29    3.50
  -2   3   4   68.59    4.70
   2   3  -4   70.69    5.50
   2   3  -4   67.19    6.50
   2   3  -4   75.19    5.90
  -2   3   4   70.89    5.20
  -2   3   4   76.29    4.30
  -1  -3   4 4553.64   82.99
  -1  -3   4 4258.87   85.49
   1  -3  -4 4292.97   79.19
   1  -3  -4 4387.26   81.39
   1  -3  -4 4511.05   83.59
  -1  -3   4 4544.65   81.89
   1   3  -4 4495.05   82.09
  -1   3   4 4429.86   79.89
  -1   3   4 4374.26   83.09
  -1   3   4 4481.55   81.39
   1   3  -4 4535.95   85.59
   1   3  -4 4286.57   82.39
   0  -3   4 5277.77   98.49
   0  -3   4 5357.36   96.19
   0  -3   4 5470.75   94.79
   0   3   4 5493.55   99.49
   0   3  -4 5280.67   97.89
   0   3  -4 5196.38   98.09
   0   3  -4 5145.89   95.89
   1  -3   4  659.83   16.90
  -1  -3  -4  666.83   17.10
  -1  -3  -4  672.63   18.50
   1  -3   4  653.93   15.70
  -1  -3  -4  712.33   20.80
  -1   3  -4  699.23   17.00
   1   3   4  678.33   20.30
   1   3   4  713.03   18.90
   1   3   4  695.73   17.20
  -1   3  -4  697.73   15.20
  -1   3  -4  690.33   15.80
  -2  -3  -4 1731.53   36.30
   2  -3   4 1686.83   32.70
  -2  -3  -4 1729.53   38.00
  -2  -3  -4 1705.23   37.30
   2  -3   4 1676.53   31.80
   2   3   4 1755.22   41.40
  -2   3  -4 1715.33   31.70
   2   3   4 1750.32   35.50
  -2   3  -4 1771.42   32.80
   2   3   4 1759.22   39.30
   2   3   4 1743.33   40.70
  -3  -3  -4   29.70    4.50
  -3  -3  -4   36.10    4.80
  -3  -3  -4   34.30    4.70
  -3  -3  -4   36.20    4.60
   3   3   4   22.70    4.40
   3   3   4   33.10    5.60
  -4  -3  -4 2841.02   58.19
  -4  -3  -4 2826.32   59.69
  -4  -3  -4 2876.81   59.69
  -4  -3  -4 2819.42   59.99
   4   3   4 2918.11   64.49
   4   3   4 2803.02   63.49
  -5  -3  -4  213.98   10.80
  -5  -3  -4  210.28   11.60
  -5  -3  -4  203.28   11.40
  -5  -3  -4  211.88   11.60
   5   3   4  217.08   13.20
   5   3   4  206.38   12.90
  -6  -3  -4   44.30    7.10
  -6  -3  -4   56.49    7.40
  -6  -3  -4   49.10    7.00
  -6  -3  -4   44.50    7.20
   6   3   4   48.10    8.60
   6   3   4   48.50    8.30
  -7  -3  -4   15.00    3.90
  -7  -3  -4   20.30    4.70
  -7  -3  -4   25.30    5.10
   7   3   4   23.90    6.00
  -7  -4   4 1372.56   41.60
  -7  -4   4 1390.16   42.50
   7   4  -4 1384.76   44.10
   7   4  -4 1335.47   44.70
  -7   4   4 1295.37   31.90
  -6  -4   4   36.90    8.20
  -6  -4   4   30.50    6.00
  -6  -4   4   24.00    5.60
   6   4  -4   19.90    5.00
  -6   4   4   25.60    4.10
   6   4  -4   21.60    5.90
  -5  -4   4  942.01   33.70
   5  -4  -4  997.00   22.80
  -5  -4   4  932.31   28.60
  -5  -4   4  926.41   28.80
   5   4  -4  975.40   32.70
  -5   4   4  933.11   22.40
  -5   4   4  911.91   22.60
  -5   4   4  901.51   20.40
   5   4  -4  913.11   28.50
  -4  -4   4  121.99    8.80
  -4  -4   4  138.19   11.30
   4  -4  -4  126.49    6.50
  -4  -4   4  118.89    9.30
   4  -4  -4  130.49    6.20
  -4   4   4  129.29    6.20
  -4   4   4  132.69    6.10
   4   4  -4  126.79    9.30
   4   4  -4  130.09    8.70
   4   4  -4  146.79   11.40
  -4   4   4  128.49    6.90
  -3  -4   4    1.50    2.70
   3  -4  -4   -1.20    1.60
   3  -4  -4    0.40    1.40
  -3  -4   4    6.80    2.90
  -3  -4   4    5.30    2.90
   3   4  -4   -0.30    2.70
   3   4  -4    2.70    2.50
  -3   4   4    4.40    1.90
  -3   4   4    5.90    2.10
   3   4  -4    0.10    1.90
  -3   4   4    4.30    1.70
  -2  -4   4 5701.63  108.69
   2  -4  -4 5870.81  101.39
  -2  -4   4 5746.43  107.69
  -2  -4   4 5735.73  113.49
   2  -4  -4 5885.71  107.29
   2  -4  -4 5685.93  104.99
   2  -4  -4 5801.82  100.99
  -2   4   4 5891.41  103.49
   2   4  -4 5518.95  108.29
  -2   4   4 5736.33  106.89
  -2   4   4 5930.41  105.09
   2   4  -4 5879.91  108.09
  -1  -4   4 1501.45   37.30
   1  -4  -4 1505.25   33.00
   1  -4  -4 1551.14   31.60
   1  -4  -4 1565.54   30.80
  -1  -4   4 1573.04   33.50
   1  -4  -4 1551.94   35.60
  -1  -4   4 1544.55   34.50
  -1   4   4 1473.65   34.80
  -1   4   4 1530.05   33.10
  -1   4   4 1550.34   31.80
   1   4  -4 1525.15   37.20
   1   4  -4 1389.46   33.60
   1   4  -4 1501.25   33.60
   0  -4   4   19.90    4.00
   0  -4   4   18.80    2.60
   0  -4  -4   17.80    2.80
   0  -4   4   16.10    3.10
   0  -4  -4   21.10    3.60
   0  -4  -4   21.10    3.20
   0  -4   4   26.70    3.40
   0  -4  -4   16.90    3.90
   0   4   4   17.50    3.80
   0   4   4   17.90    3.30
   0   4  -4   27.10    3.70
   0   4  -4   14.10    2.90
   0   4  -4   15.00    3.30
   0   4   4   20.70    3.10
   1  -4   4 1336.37   28.90
  -1  -4  -4 1381.86   30.60
  -1  -4  -4 1376.76   32.30
   1  -4   4 1419.06   26.10
   1  -4   4 1377.26   31.20
   1  -4   4 1384.66   26.00
   1   4   4 1420.16   30.80
  -1   4  -4 1435.96   31.10
  -1   4  -4 1415.56   29.20
   1   4   4 1367.76   34.80
   1   4   4 1388.26   32.90
  -1   4  -4 1393.96   28.70
  -2  -4  -4  127.09    7.60
  -2  -4  -4  117.39    7.80
   2  -4   4  129.49    5.60
   2  -4   4  121.59    5.00
  -2  -4  -4  126.19    7.80
  -2  -4  -4  113.69    6.90
   2   4   4  120.39    9.30
  -2   4  -4  134.39    5.70
  -2   4  -4  130.19    4.90
   2   4   4  117.69    6.60
   2   4   4  131.99    9.40
  -2   4  -4  123.09    4.70
  -3  -4  -4    4.20    2.50
  -3  -4  -4    2.70    2.30
  -3  -4  -4    2.50    2.40
  -3  -4  -4    2.70    2.10
   3   4   4    6.20    3.40
   3   4   4    0.30    1.60
  -4  -4  -4  332.47   21.20
  -4  -4  -4  345.67   13.90
  -4  -4  -4  351.56   15.00
  -4  -4  -4  353.96   15.40
   4   4   4  332.07   17.10
   4   4   4  345.67   17.40
  -5  -4  -4   13.80    4.20
  -5  -4  -4   16.00    4.30
  -5  -4  -4    7.40    3.60
  -5  -4  -4   12.50    3.70
   5   4   4   14.40    4.60
  -6  -4  -4  323.07   15.90
  -6  -4  -4  338.77   16.10
  -6  -4  -4  299.37   15.00
  -6  -4  -4  325.37   16.30
   6   4   4  315.37   17.90
   6   4   4  342.37   18.40
  -6  -5   4   13.20    4.70
  -6  -5   4   21.70    6.60
  -6  -5   4    8.50    4.80
   6   5  -4    8.10    4.40
  -6   5   4   18.60    3.40
   6   5  -4   18.40    5.30
  -5  -5   4  476.25   19.60
  -5  -5   4  444.86   19.60
  -5  -5   4  451.05   23.30
  -5   5   4  453.45   13.60
  -5   5   4  444.36   11.40
   5   5  -4  474.05   22.70
   5   5  -4  474.45   19.80
  -5   5   4  447.76   13.10
  -4  -5   4  173.88   11.10
   4  -5  -4  179.58    7.40
  -4  -5   4  156.78   13.20
   4  -5  -4  162.88    7.70
  -4  -5   4  177.88   11.60
  -4   5   4  163.68    7.20
   4   5  -4  164.58   10.90
   4   5  -4  163.48   12.90
   4   5  -4  167.78   10.30
  -4   5   4  159.68    7.90
  -4   5   4  164.08    7.10
   3  -5  -4  652.13   17.10
  -3  -5   4  580.14   24.10
  -3  -5   4  580.94   19.80
  -3  -5   4  575.74   20.50
   3  -5  -4  594.04   18.00
   3   5  -4  590.94   19.90
  -3   5   4  614.04   16.60
  -3   5   4  605.94   15.70
  -3   5   4  605.84   18.10
   3   5  -4  608.54   23.80
   3   5  -4  572.04   20.30
  -2  -5   4  255.67   14.40
  -2  -5   4  268.07   12.60
   2  -5  -4  277.37    7.80
  -2  -5   4  265.87   11.90
   2  -5  -4  279.67   10.70
   2  -5  -4  282.67    8.10
   2  -5  -4  275.47   11.90
  -2   5   4  280.17    9.70
  -2   5   4  271.77   10.50
   2   5  -4  271.07   14.50
  -2   5   4  279.37   11.70
   2   5  -4  273.57   12.10
   2   5  -4  260.47   12.20
   1  -5  -4 8129.09  143.99
  -1  -5   4 8669.23  154.38
  -1  -5   4 8068.99  145.89
   1  -5  -4 8435.16  151.48
   1  -5  -4 8209.48  145.09
  -1  -5   4 8291.77  147.59
  -1  -5   4 7858.61  153.48
   1  -5  -4 7873.81  147.09
  -1   5   4 8068.59  147.59
  -1   5   4 7868.31  150.28
   1   5  -4 8154.68  149.09
   1   5  -4 8323.97  148.59
   1   5  -4 8316.07  153.58
  -1   5   4 8048.99  145.39
   0  -5  -4  458.05   15.60
   0  -5  -4  493.05   15.10
   0  -5  -4  475.45   17.80
   0  -5   4  453.65   17.00
   0  -5   4  484.45   13.80
   0  -5   4  466.95   13.10
   0  -5  -4  447.36   13.80
   0  -5   4  466.65   15.00
   0   5   4  464.05   15.90
   0   5  -4  459.45   14.60
   0   5   4  489.25   14.50
   0   5  -4  468.65   17.00
   0   5  -4  450.05   14.70
  -1  -5  -4  440.66   14.40
   1  -5   4  497.85   14.10
  -1  -5  -4  479.15   15.80
  -1  -5  -4  475.25   15.90
   1  -5   4  453.35   10.90
   1  -5   4  484.95   11.20
   1  -5   4  445.76   15.40
  -1  -5  -4  441.56   16.00
   1   5   4  469.65   14.80
  -1   5  -4  462.05   13.50
  -1   5  -4  459.05   13.60
   1   5   4  455.25   17.10
  -1   5  -4  469.55   15.50
  -2  -5  -4  829.92   22.50
   2  -5   4  809.72   18.80
   2  -5   4  836.52   19.40
  -2  -5  -4  780.92   24.00
  -2  -5  -4  853.01   24.20
  -2  -5  -4  831.72   23.70
   2   5   4  830.52   22.00
  -2   5  -4  833.72   18.70
  -2   5  -4  825.82   18.90
   2   5   4  829.32   27.90
  -2   5  -4  843.92   20.50
  -3  -5  -4 5334.27  103.29
  -3  -5  -4 5479.95  105.49
  -3  -5  -4 5423.96  105.49
  -3  -5  -4 5508.65  106.79
   3   5   4 5337.07  112.09
   3   5   4 5454.05  111.89
  -4  -5  -4  116.99    9.30
  -4  -5  -4  119.49    9.30
  -4  -5  -4  131.19    9.70
   4   5   4  119.59   11.00
   4   5   4  123.99   12.60
  -5  -5  -4  539.85   21.50
  -5  -5  -4  580.04   22.30
  -5  -5  -4  545.75   21.30
  -5  -5  -4  607.44   21.20
   5   5   4  569.14   25.70
   5   5   4  538.25   24.60
  -6  -5  -4   67.69    9.40
  -6  -5  -4   54.89    8.20
  -6  -5  -4   44.80    7.60
  -6  -5  -4   43.10    7.70
   6   5   4   61.29   10.90
   6   5   4   49.30    9.20
  -6  -6   4    9.10    5.20
  -6  -6   4   10.00    5.80
  -6  -6   4   22.00    5.80
   6   6  -4   17.20    6.40
  -6   6   4   16.80    3.40
   6   6  -4   27.30    8.30
   6   6  -4   21.30    5.40
  -5  -6   4    1.70    2.70
  -5  -6   4    0.10    3.20
  -5  -6   4   -2.70    1.40
  -5  -6   4    5.40    2.70
   5   6  -4    0.60    2.90
   5   6  -4   -2.00    2.50
  -5   6   4    0.90    1.60
  -4  -6   4  257.57   12.90
  -4  -6   4  268.87   14.30
  -4  -6   4  282.87   15.40
  -4  -6   4  264.57   17.70
   4  -6  -4  275.37    9.80
  -4   6   4  268.57   10.00
   4   6  -4  260.47   16.90
  -4   6   4  254.67    9.80
   4   6  -4  274.87   14.90
   4   6  -4  280.57   14.00
  -4   6   4  268.97   10.90
   3  -6  -4 1249.28   31.00
  -3  -6   4 1233.28   33.40
   3  -6  -4 1274.17   29.20
  -3  -6   4 1223.08   39.50
  -3  -6   4 1237.38   31.80
  -3  -6   4 1199.38   34.20
   3   6  -4 1204.28   38.30
  -3   6   4 1226.48   30.90
   3   6  -4 1221.78   34.30
   3   6  -4 1226.88   33.50
  -3   6   4 1271.77   28.20
  -3   6   4 1259.57   29.30
   2  -6  -4 1263.57   32.70
  -2  -6   4 1275.17   38.40
   2  -6  -4 1301.27   26.10
   2  -6  -4 1234.28   25.50
  -2  -6   4 1261.17   31.00
  -2  -6   4 1243.78   33.50
   2  -6  -4 1254.17   30.30
  -2  -6   4 1266.47   32.40
   2   6  -4 1227.48   32.70
  -2   6   4 1260.37   32.50
  -2   6   4 1308.77   29.10
   2   6  -4 1243.18   33.30
  -2   6   4 1235.08   30.30
   1  -6  -4  428.16   13.60
  -1  -6   4  400.96   15.70
  -1  -6   4  435.16   15.10
   1  -6  -4  463.15   17.80
   1  -6  -4  422.36   15.10
  -1  -6   4  443.76   14.40
   1  -6  -4  416.36   12.70
  -1  -6   4  446.06   19.20
   1   6  -4  446.86   16.00
  -1   6   4  434.46   15.70
   1   6  -4  439.76   16.10
  -1   6   4  464.15   17.40
   1   6  -4  420.36   18.40
  -1   6   4  421.46   14.00
   0  -6  -4  626.94   19.90
   0  -6   4  600.64   16.60
   0  -6   4  640.54   22.10
   0  -6  -4  606.64   17.60
   0  -6   4  632.84   19.20
   0  -6   4  608.64   17.30
   0  -6  -4  649.54   18.90
   0  -6  -4  605.04   19.10
   0   6  -4  628.34   18.90
   0   6   4  648.14   18.60
   0   6   4  629.64   22.40
   0   6  -4  642.84   21.90
   0   6   4  622.24   22.90
   0   6  -4  598.04   18.60
   0   6   4  618.14   20.70
  -1  -6  -4  279.67   13.10
   1  -6   4  305.77    8.90
   1  -6   4  307.77   13.40
  -1  -6  -4  320.87   12.30
  -1  -6  -4  316.77   13.50
  -1  -6  -4  322.27   13.10
   1  -6   4  311.97    9.00
   1  -6   4  314.97   11.60
   1   6   4  306.87   15.60
  -1   6  -4  298.77   11.20
   1   6   4  311.97   16.10
   1   6   4  303.27   12.10
  -1   6  -4  307.17   11.50
  -1   6  -4  308.37   13.30
   2  -6   4  966.90   22.90
  -2  -6  -4 1027.90   28.10
  -2  -6  -4  970.60   28.10
  -2  -6  -4  958.60   26.30
   2  -6   4  999.90   23.30
  -2  -6  -4 1035.30   29.30
   2   6   4  963.90   32.60
   2   6   4 1001.80   26.10
  -2   6  -4 1009.30   25.20
  -2   6  -4  947.91   25.00
  -2   6  -4  983.50   23.30
  -3  -6  -4  336.27   16.10
  -3  -6  -4  321.97   15.30
  -3  -6  -4  313.27   14.00
   3  -6   4  318.97    8.40
  -3  -6  -4  332.27   19.50
   3   6   4  322.27   18.20
  -3   6  -4  343.47   10.00
   3   6   4  314.07   18.90
  -3   6  -4  333.37    9.80
  -4  -6  -4  313.17   16.00
  -4  -6  -4  306.57   14.40
  -4  -6  -4  324.37   15.90
  -4  -6  -4  323.67   16.40
   4   6   4  291.27   18.50
  -5  -6  -4  120.69   10.50
  -5  -6  -4  123.89   10.60
  -5  -6  -4  106.79    9.40
  -5  -6  -4  102.69    9.70
   5   6   4  111.69   12.20
   5   6   4  102.59   11.60
  -6  -6  -4  533.75   29.00
  -6  -6  -4  561.14   24.20
  -6  -6  -4  576.24   23.80
   6   6   4  625.04   29.00
   6   6   4  594.84   28.20
  -6  -7   4  857.91   31.80
  -6  -7   4  807.82   30.50
  -6  -7   4  874.61   33.70
  -6  -7   4  786.92   28.90
   6   7  -4  851.41   36.10
   6   7  -4  711.93   36.60
  -6   7   4  840.22   22.10
  -5  -7   4  106.09   14.60
  -5  -7   4  121.49   10.50
  -5  -7   4  116.89   11.00
  -5  -7   4  123.99   10.20
  -5   7   4  120.99    7.00
   5   7  -4  122.49   13.10
   5   7  -4  120.49   10.70
  -4  -7   4  706.83   25.60
  -4  -7   4  730.43   31.60
   4  -7  -4  746.23   21.80
  -4  -7   4  753.42   27.30
   4  -7  -4  709.33   18.50
  -4  -7   4  685.33   24.20
  -4   7   4  713.63   19.80
  -4   7   4  743.23   21.20
   4   7  -4  723.53   30.40
   4   7  -4  765.02   27.20
  -4   7   4  707.13   21.70
  -3  -7   4  405.26   22.00
   3  -7  -4  438.96   14.90
   3  -7  -4  424.46   14.00
  -3  -7   4  420.66   17.80
  -3  -7   4  394.26   18.10
   3   7  -4  412.06   18.40
   3   7  -4  411.26   17.80
   3   7  -4  429.96   22.10
  -3   7   4  401.36   15.80
  -3   7   4  396.26   13.70
   2  -7  -4   78.09    6.60
  -2  -7   4   72.69    6.50
   2  -7  -4   75.59    6.10
  -2  -7   4   85.69   12.00
  -2  -7   4   95.79    8.90
  -2  -7   4   84.69    7.70
   2  -7  -4   78.29    4.50
   2   7  -4   69.39    7.30
  -2   7   4   81.59    6.20
   2   7  -4   84.99    8.30
  -2   7   4   74.89    7.40
  -2   7   4   78.29    7.20
   2   7  -4   85.19    9.80
  -1  -7   4   87.49    9.20
   1  -7  -4   87.19    6.90
  -1  -7   4   99.69    8.00
   1  -7  -4   79.09    5.40
   1  -7  -4   85.19    7.20
  -1  -7   4   90.59    7.20
  -1  -7   4   89.49    6.60
   1  -7  -4  100.49    6.50
  -1   7   4   78.99    8.20
   1   7  -4   85.69    7.30
   1   7  -4   96.09    8.00
   1   7  -4   91.39    9.30
  -1   7   4   99.79    6.80
  -1   7   4   79.09    7.90
   0  -7   4  631.94   23.40
   0  -7   4  647.64   17.90
   0  -7  -4  645.34   21.40
   0  -7   4  631.74   18.30
   0  -7  -4  608.44   18.40
   0  -7   4  627.24   20.30
   0  -7  -4  639.84   19.80
   0   7   4  639.44   19.70
   0   7   4  655.43   24.80
   0   7  -4  673.03   23.80
   0   7   4  603.24   23.50
   0   7  -4  600.54   19.80
   0   7  -4  662.53   20.50
  -1  -7  -4  705.13   23.30
  -1  -7  -4  714.43   22.70
   1  -7   4  719.03   23.90
   1  -7   4  750.02   17.20
  -1  -7  -4  719.53   23.90
   1  -7   4  738.93   22.20
   1  -7   4  754.12   17.60
  -1  -7  -4  742.63   21.80
   1   7   4  733.13   27.90
  -1   7  -4  722.73   23.80
   1   7   4  754.02   22.20
  -1   7  -4  738.53   20.90
  -1   7  -4  740.13   21.30
   1   7   4  728.33   27.10
  -2  -7  -4   52.99    8.00
   2  -7   4   44.70    4.70
   2  -7   4   48.30    5.50
  -2  -7  -4   43.90    6.10
  -2  -7  -4   36.80    6.10
  -2  -7  -4   44.40    7.00
  -2   7  -4   46.80    6.30
   2   7   4   37.30    7.00
  -2   7  -4   42.80    6.10
  -2   7  -4   47.90    4.80
   2   7   4   62.59   13.70
  -3  -7  -4  122.89    9.90
   3  -7   4  118.39    5.50
  -3  -7  -4  118.89   10.10
  -3  -7  -4  124.79    9.80
   3  -7   4  118.29    5.60
  -3   7  -4  121.69    6.70
   3   7   4  114.89   12.10
  -3   7  -4  120.99    6.50
  -3   7  -4  113.59    6.50
   3   7   4  141.39   12.60
  -4  -7  -4  347.27   17.60
  -4  -7  -4  341.57   17.60
  -4  -7  -4  360.66   17.50
  -4  -7  -4  354.86   16.40
  -4   7  -4  328.47   10.60
   4   7   4  337.77   21.30
  -5  -7  -4  105.39   10.10
  -5  -7  -4  127.59   11.10
  -5  -7  -4  113.59   10.00
  -5  -7  -4  128.59   11.40
   5   7   4  113.79   13.00
   5   7   4  120.49   12.60
  -5  -8   4  953.20   32.90
  -5  -8   4  909.41   33.50
  -5  -8   4  922.51   31.10
  -5  -8   4  931.21   35.60
  -5  -8   4  908.51   39.30
   5   8  -4  908.41   38.50
   5   8  -4  910.71   37.50
  -5   8   4  931.01   24.60
  -4  -8   4   94.69   12.00
  -4  -8   4   79.39    8.20
   4  -8  -4   94.19    5.80
  -4  -8   4  114.49   16.50
   4  -8  -4   93.39    6.40
  -4  -8   4   92.69    9.30
  -4   8   4   85.19    7.00
  -4   8   4   93.19    7.60
   4   8  -4   90.39    9.10
   4   8  -4   96.29   14.30
   4   8  -4   99.49   10.10
  -4   8   4   88.49    6.50
  -3  -8   4  351.66   21.60
   3  -8  -4  370.76   13.80
  -3  -8   4  359.46   17.20
  -3  -8   4  371.46   18.50
   3   8  -4  367.76   18.20
  -3   8   4  373.76   13.90
  -3   8   4  335.27   15.30
   3   8  -4  361.06   21.30
  -3   8   4  372.56   16.70
   2  -8  -4  198.58    7.20
   2  -8  -4  169.88   12.30
  -2  -8   4  176.08   10.40
  -2  -8   4  178.78   11.30
  -2  -8   4  196.58   14.90
   2  -8  -4  198.88    7.50
  -2  -8   4  209.68   13.00
  -2   8   4  192.98   12.60
  -2   8   4  192.58    9.90
  -2   8   4  181.58   11.70
   2   8  -4  180.98   12.10
   2   8  -4  220.08   15.80
   1  -8  -4  479.15   14.90
   1  -8  -4  473.55   20.90
   1  -8  -4  465.75   17.40
  -1  -8   4  455.85   16.50
  -1  -8   4  479.45   19.10
  -1  -8   4  462.45   17.20
  -1  -8   4  450.45   21.90
   1  -8  -4  474.85   15.70
  -1   8   4  462.05   25.70
   1   8  -4  476.35   22.10
   1   8  -4  450.25   20.60
  -1   8   4  482.55   17.00
  -1   8   4  463.55   20.30
   1   8  -4  479.25   19.00
   0  -8  -4   57.09    7.20
   0  -8  -4   43.80    6.80
   0  -8   4   51.09    5.10
   0  -8   4   43.00    6.30
   0  -8  -4   55.99    5.50
   0  -8   4   45.90    5.50
   0  -8   4   69.69   10.10
   0  -8  -4   53.19    7.30
   0   8  -4   69.49   10.90
   0   8  -4   42.70    6.40
   0   8   4   42.80    7.50
   0   8   4   56.09    7.00
   0   8  -4   59.59    7.30
   0   8   4   61.89   13.40
  -1  -8  -4  851.11   27.20
  -1  -8  -4  818.72   25.40
   1  -8   4  817.32   30.30
   1  -8   4  820.12   19.30
   1  -8   4  796.62   19.00
  -1  -8  -4  800.42   23.90
  -1  -8  -4  825.42   26.50
   1   8   4  784.92   24.30
  -1   8  -4  790.92   23.80
  -1   8  -4  771.32   26.60
   1   8   4  765.72   30.60
   1   8   4  775.82   29.60
  -1   8  -4  830.92   27.10
  -2  -8  -4 1426.36   38.50
  -2  -8  -4 1431.46   39.40
  -2  -8  -4 1394.76   39.90
   2  -8   4 1468.55   33.90
  -2  -8  -4 1443.66   37.10
   2  -8   4 1450.25   33.70
  -2   8  -4 1374.16   36.80
  -2   8  -4 1457.35   36.90
   2   8   4 1462.15   45.30
  -2   8  -4 1392.56   34.20
   2   8   4 1428.06   45.60
   3  -8   4  436.76   12.80
  -3  -8  -4  416.26   19.80
   3  -8   4  424.96   12.70
  -3  -8  -4  414.96   19.90
  -3  -8  -4  409.76   18.90
  -3   8  -4  413.96   14.60
  -3   8  -4  427.16   14.60
   3   8   4  463.05   24.10
   3   8   4  437.16   23.90
  -3   8  -4  421.96   14.70
  -4  -8  -4   45.80    8.60
  -4  -8  -4   36.40    7.40
  -4  -8  -4   53.19    8.40
  -4  -8  -4   42.90    7.20
   4   8   4   43.90   10.10
   4   8   4   35.00    8.10
  -4   8  -4   42.40    5.00
  -5  -8  -4   12.00    5.60
  -5  -8  -4   17.60    5.70
  -5  -8  -4   20.00    5.10
   5   8   4   15.10    5.70
   5   8   4   28.80    8.20
  -5  -9   4  238.78   18.10
   5   9  -4  247.68   21.70
  -5   9   4  277.97   12.40
   5   9  -4  323.77   21.90
   4  -9  -4 1206.48   29.90
  -4  -9   4 1183.48   38.00
  -4  -9   4 1245.08   40.00
  -4  -9   4 1217.18   46.40
   4  -9  -4 1257.67   29.40
  -4  -9   4 1221.38   41.70
  -4  -9   4 1152.38   37.60
   4   9  -4 1294.47   46.00
   4   9  -4 1192.48   38.00
  -4   9   4 1199.58   32.80
   4   9  -4 1164.88   44.90
  -4   9   4 1264.17   34.10
  -3  -9   4  502.35   25.10
  -3  -9   4  488.25   21.00
  -3  -9   4  465.95   23.70
   3  -9  -4  501.45   17.20
   3  -9  -4  489.85   17.80
  -3  -9   4  490.55   26.70
  -3  -9   4  471.95   19.80
  -3   9   4  492.45   20.80
  -3   9   4  538.15   20.70
   3   9  -4  430.66   25.00
   3   9  -4  485.15   22.50
   3   9  -4  524.15   22.20
  -2  -9   4  641.64   29.20
   2  -9  -4  632.74   16.20
  -2  -9   4  625.84   26.50
  -2  -9   4  642.44   25.10
   2  -9  -4  643.24   15.90
  -2  -9   4  647.14   23.30
  -2   9   4  637.24   25.50
  -2   9   4  633.24   24.40
   2   9  -4  688.03   29.70
   2   9  -4  642.04   24.50
  -2   9   4  646.94   23.20
   1  -9  -4  315.57   12.90
  -1  -9   4  343.57   15.40
  -1  -9   4  322.97   17.50
   1  -9  -4  338.37   15.70
   1  -9  -4  337.37   15.30
   1  -9  -4  315.07   12.10
  -1  -9   4  314.67   15.90
   1   9  -4  319.17   19.00
  -1   9   4  332.97   17.80
   1   9  -4  279.47   15.40
   1   9  -4  309.37   15.80
  -1   9   4  314.27   14.20
  -1   9   4  328.77   18.50
   0  -9   4  454.25   15.40
   0  -9   4  433.86   18.90
   0  -9  -4  471.45   18.90
   0  -9  -4  413.46   18.60
   0  -9   4  426.26   18.00
   0  -9  -4  422.96   16.00
   0  -9  -4  416.66   16.80
   0  -9   4  430.96   15.70
   0   9   4  387.86   16.50
   0   9   4  433.16   21.70
   0   9  -4  417.26   18.00
   0   9  -4  471.85   21.90
   0   9  -4  435.16   21.10
   0   9   4  463.65   22.90
   1  -9   4    0.50    1.40
   1  -9   4    4.30    1.80
  -1  -9  -4    2.80    3.30
  -1  -9  -4    0.80    2.80
  -1  -9  -4    1.30    2.10
  -1  -9  -4   -2.60    2.50
  -1   9  -4    2.30    3.00
   1   9   4    8.50    5.60
  -1   9  -4    5.00    2.90
   1   9   4    0.80    2.20
   1   9   4    0.10    2.80
  -1   9  -4   -1.40    3.00
   2  -9   4  655.63   20.40
  -2  -9  -4  634.74   23.90
  -2  -9  -4  661.33   25.30
   2   9   4  621.74   28.70
  -2   9  -4  631.54   22.90
  -2   9  -4  655.43   21.40
  -2   9  -4  635.34   23.30
  -3  -9  -4   93.69    9.50
  -3  -9  -4   94.89   10.10
  -3  -9  -4   94.39   12.40
  -3  -9  -4   94.49    8.70
   3  -9   4   84.69    5.90
   3  -9   4   79.49    5.50
  -3   9  -4   85.19    7.10
  -3   9  -4   83.69    6.80
   3   9   4   86.19   12.50
  -3   9  -4   86.09    7.20
   3   9   4  104.89   15.60
  -4  -9  -4   61.09    9.60
  -4  -9  -4   68.19   11.80
  -4  -9  -4   65.09    9.80
  -4  -9  -4   69.39   10.30
  -4   9  -4   82.19    6.40
   4   9   4   93.49   15.60
   4   9   4   81.19   17.50
   4 -10  -4   15.70    4.00
   4 -10  -4   18.50    3.40
  -4 -10   4   19.00    5.90
  -4 -10   4   22.40    7.10
  -4 -10   4   12.40    4.90
  -4 -10   4   23.80    6.80
   4  10  -4    8.90    4.40
   4  10  -4   23.60   10.50
  -4  10   4   25.40    5.60
  -4  10   4   24.10    4.90
   4  10  -4   23.50    8.20
  -4  10   4   24.60    5.30
  -3 -10   4  210.18   15.70
   3 -10  -4  235.08   11.90
  -3 -10   4  251.27   17.40
   3 -10  -4  214.08   12.10
  -3 -10   4  228.38   14.50
  -3 -10   4  210.48   13.40
   3  10  -4  217.38   18.10
  -3  10   4  228.38   14.30
   3  10  -4  205.88   14.30
  -3  10   4  228.98   14.50
   3  10  -4  205.48   17.80
  -3  10   4  249.38   12.80
  -2 -10   4    2.80    3.30
   2 -10  -4    2.60    2.70
  -2 -10   4    5.00    3.90
  -2 -10   4   -0.10    3.10
  -2 -10   4    1.20    2.40
   2  10  -4   -0.30    3.00
   2  10  -4   -1.50    2.80
  -2  10   4    0.70    2.30
  -2  10   4    6.90    3.50
  -2  10   4    7.20    4.60
   2  10  -4    2.00    3.60
  -1 -10   4  135.99    9.20
   1 -10  -4  145.59   10.30
  -1 -10   4  138.49    9.80
  -1 -10   4  107.39   10.00
   1 -10  -4  126.19    8.20
  -1 -10   4  140.99   12.10
   1 -10  -4  124.49   10.10
   1 -10  -4  136.59    7.90
   1  10  -4  112.79   12.20
   1  10  -4   99.79    9.60
  -1  10   4  135.29    9.70
  -1  10   4  133.29   12.10
   1  10  -4  120.39   12.60
  -1  10   4  124.29   12.10
   0 -10   4 1530.85   42.40
   0 -10   4 1548.45   41.50
   0 -10  -4 1520.15   39.20
   0 -10   4 1548.55   36.40
   0 -10  -4 1550.24   42.90
   0 -10  -4 1522.25   37.80
   0 -10  -4 1469.15   41.50
   0 -10   4 1516.15   36.90
   0  10   4 1591.34   49.40
   0  10  -4 1473.35   46.50
   0  10  -4 1558.34   42.10
   0  10  -4 1494.55   46.20
   0  10   4 1519.95   40.10
   0  10   4 1498.75   47.20
   1 -10   4   48.90    4.10
   1 -10   4   45.40    7.00
  -1 -10  -4   22.30    5.60
   1 -10   4   43.40    3.90
  -1 -10  -4   35.70    7.20
  -1 -10  -4   40.50    6.60
   1  10   4   51.59    7.60
  -1  10  -4   47.80    7.50
  -1  10  -4   41.40    7.80
   1  10   4   43.40    9.80
  -1  10  -4   37.30    7.50
   1  10   4   42.40    8.80
  -2 -10  -4  950.70   33.30
  -2 -10  -4  953.60   31.50
   2 -10   4  954.70   27.40
  -2 -10  -4  895.01   29.20
  -2 -10  -4  960.50   33.00
   2 -10   4  906.51   26.80
   2  10   4  940.61   38.50
   2  10   4  951.30   37.80
  -2  10  -4  947.61   28.60
  -2  10  -4  835.42   42.50
  -2  10  -4  990.70   31.20
  -3 -10  -4  210.48   14.90
   3 -10   4  189.58    9.30
   3 -10   4  196.58    9.30
  -3 -10  -4  202.08   15.00
  -3 -10  -4  181.78   15.80
  -3 -10  -4  181.48   14.40
   3  10   4  193.08   17.10
  -3  10  -4  163.38   10.50
  -3  10  -4  187.28   11.20
  -3  10  -4  205.98   11.70
   3  10   4  202.88   17.90
  -4 -10  -4 1291.27   42.50
  -4 -10  -4 1254.97   42.90
  -4 -10  -4 1285.87   40.60
  -4  10  -4 1290.77   33.20
   4  10   4 1265.17   48.40
   4  10   4 1399.16   51.29
   3 -11  -4  281.67   14.40
  -3 -11   4  269.67   15.50
  -3 -11   4  273.47   18.50
  -3 -11   4  243.48   15.70
  -3 -11   4  265.57   18.50
  -3  11   4  259.37   15.50
   3  11  -4  306.67   21.90
  -3  11   4  268.07   13.70
   3  11  -4  273.57   17.10
  -3  11   4  285.67   16.90
  -2 -11   4   55.79    9.70
  -2 -11   4   53.99    7.80
  -2 -11   4   51.29    7.60
   2 -11  -4   55.69    7.90
  -2 -11   4   63.99   10.40
  -2  11   4   59.79    7.90
   2  11  -4   63.79   12.10
   2  11  -4   49.80   11.80
   2  11  -4   49.40    8.60
  -2  11   4   66.09   10.50
  -2  11   4   78.09   12.10
   1 -11  -4  156.38   11.90
   1 -11  -4  157.48   11.80
  -1 -11   4  168.48   13.30
  -1 -11   4  162.68   11.00
   1 -11  -4  155.38    9.30
  -1 -11   4  140.79   12.00
  -1 -11   4  165.58   10.70
   1 -11  -4  147.99    8.60
   1  11  -4  141.59   14.50
  -1  11   4  130.59   13.00
   1  11  -4  172.28   12.90
  -1  11   4  174.98   14.50
  -1  11   4  164.08   11.30
   1  11  -4  148.79   14.20
   0 -11  -4   80.99    8.00
   0 -11   4   79.49    7.20
   0 -11  -4   84.29   10.80
   0 -11   4   84.29   10.50
   0 -11  -4   76.79   10.30
   0  11   4   82.49   10.00
   0  11  -4   91.29    9.50
   0  11   4   98.09   14.20
   0  11  -4   66.49   10.60
   0  11  -4   87.29   13.30
   0  11   4  108.99   14.50
  -1 -11  -4  366.76   19.60
   1 -11   4  335.47   11.30
   1 -11   4  368.56   17.70
   1 -11   4  360.36   11.30
  -1 -11  -4  396.46   20.40
   1 -11   4  370.66   17.40
  -1 -11  -4  368.36   16.60
  -1 -11  -4  352.76   17.50
  -1  11  -4  358.06   20.30
  -1  11  -4  362.26   20.10
  -1  11  -4  347.37   17.70
   1  11   4  381.86   23.20
   1  11   4  400.16   24.10
   2 -11   4   43.50    6.70
  -2 -11  -4   47.20    9.30
  -2 -11  -4   39.10    7.40
  -2 -11  -4   26.30    5.70
  -2 -11  -4   37.10    8.10
   2 -11   4   44.40    6.70
  -2  11  -4   43.70    7.60
   2  11   4   27.90    8.70
   2  11   4   43.30   10.80
  -2  11  -4   49.10    7.80
  -2  11  -4   51.59    9.40
   3 -11   4  255.87   11.70
  -3 -11  -4  285.47   16.20
  -3 -11  -4  267.57   17.70
  -3 -11  -4  236.18   15.70
   3 -11   4  255.57   11.90
  -3 -11  -4  247.18   17.20
   3  11   4  271.67   21.30
   3  11   4  275.47   21.30
  -3  11  -4  301.27   14.60
  -3  11  -4  245.68   13.60
  -3  11  -4  253.97   13.60
  -2 -12   4  328.67   17.00
  -2 -12   4  352.36   20.50
  -2 -12   4  373.86   22.40
  -2 -12   4  363.96   21.80
  -2  12   4  371.26   20.80
  -2  12   4  310.97   19.70
  -2  12   4  364.56   21.50
   2  12  -4  336.87   23.40
  -1 -12   4   59.89   10.00
  -1 -12   4   50.49    7.70
   1 -12  -4   33.80    7.00
  -1 -12   4   48.10    7.10
   1 -12  -4   37.80    5.60
   1 -12  -4   24.50    5.90
  -1 -12   4   40.30    8.40
   1  12  -4   47.60   11.10
   1  12  -4   42.60    9.00
   1  12  -4   23.70    7.00
  -1  12   4   52.39   12.50
  -1  12   4   45.00    8.00
  -1  12   4   37.30    7.90
   0 -12  -4  201.98   12.40
   0 -12  -4  231.08   15.70
   0 -12   4  200.68   11.00
   0 -12  -4  190.88   11.40
   0 -12   4  185.28   14.00
   0 -12   4  227.78   14.60
   0 -12   4  212.78   11.00
   0 -12  -4  219.08   14.70
   0  12   4  229.08   18.10
   0  12   4  180.78   16.50
   0  12  -4  217.98   17.30
   0  12   4  225.18   13.80
   0  12  -4  196.28   14.60
   0  12  -4  226.58   17.40
   1 -12   4    2.90    2.60
  -1 -12  -4   22.30    5.70
  -1 -12  -4    5.30    4.90
   1 -12   4   15.70    4.60
  -1 -12  -4    5.30    3.40
  -1 -12  -4   13.20    4.10
   1  12   4    6.90    5.20
  -1  12  -4   12.90    4.80
  -1  12  -4   10.70    4.20
   1  12   4   11.90    4.90
  -1  12  -4   14.30    6.40
   7   0  -5  301.27   14.60
  -7   0   5  314.17   14.90
  -7   0   5  329.87   14.20
   7   0  -5  298.67   12.90
  -7   0   5  323.07   16.40
  -6   0   5    2.10    2.70
  -6   0   5    7.60    3.00
  -6   0   5   -2.30    1.60
   6   0  -5    2.20    2.40
   6   0  -5    0.10    2.00
   5   0  -5  323.57   14.30
  -5   0   5  324.17   13.40
   5   0  -5  324.17   12.90
  -5   0   5  321.07   14.90
  -5   0   5  329.47   13.00
  -4   0   5   -0.20    1.70
   4   0  -5   -0.50    1.70
   4   0  -5    0.30    1.10
  -4   0   5   -0.90    2.00
  -4   0   5    1.60    1.90
   4   0  -5    1.90    2.40
  -3   0   5 1217.98   28.10
  -3   0   5 1166.78   29.70
   3   0  -5 1201.18   27.90
  -3   0   5 1203.48   27.10
   3   0  -5 1168.98   25.80
   3   0  -5 1245.78   30.00
  -2   0   5    1.60    2.00
  -2   0   5    2.00    1.60
   2   0  -5    0.50    1.40
  -2   0   5    2.50    1.80
   2   0  -5    1.40    1.80
  -1   0   5 3420.56   63.19
   1   0  -5 3361.96   63.09
  -1   0   5 3580.24   65.99
  -1   0   5 3478.45   64.49
   1   0  -5 3412.96   65.69
   1   0  -5 3415.96   64.29
   0   0   5   19.10    3.00
   0   0  -5   14.00    2.70
  -1   0  -5  436.46   11.80
   1   0   5  445.96   10.50
  -1   0  -5  436.36   10.80
   1   0   5  424.96   12.50
   2   0   5   -3.80    1.50
  -2   0  -5   -3.40    1.50
  -2   0  -5   -6.30    1.00
  -2   0  -5   -4.70    1.20
   2   0   5   -3.60    1.40
  -3   0  -5   87.89    5.80
  -3   0  -5   96.49    5.30
   3   0   5   92.89    5.60
  -3   0  -5   91.69    5.20
   3   0   5   97.29    6.00
  -3   0  -5  105.19    5.20
   4   0   5    0.20    1.70
  -4   0  -5   -1.10    1.40
  -4   0  -5   -1.20    1.40
  -4   0  -5   -1.00    1.30
   5   0   5   42.90    4.30
  -5   0  -5   42.00    4.10
  -5   0  -5   47.60    4.30
   5   0   5   47.70    4.50
  -5   0  -5   43.80    4.30
  -5   0  -5   46.60    4.60
   6   0   5    1.30    1.60
  -6   0  -5    5.20    2.30
  -6   0  -5    2.40    2.00
  -6   0  -5    1.90    2.10
   6   0   5    2.90    1.90
  -6   0  -5    4.30    2.60
  -7   0  -5    1.10    2.20
  -7  -1   5  705.13   23.80
  -7  -1   5  718.73   24.40
   7   1  -5  704.43   25.30
   7   1  -5  720.63   22.90
  -7   1   5  677.83   22.60
  -7   1   5  685.23   23.60
  -6  -1   5  894.81   26.60
   6  -1  -5  897.31   23.40
   6  -1  -5  840.92   25.00
  -6  -1   5  854.01   29.80
  -6  -1   5  902.31   26.60
   6   1  -5  868.41   31.60
  -6   1   5  849.61   26.80
  -6   1   5  861.21   24.10
   6   1  -5  835.92   25.20
  -6   1   5  872.91   24.60
  -5  -1   5  369.76   14.70
  -5  -1   5  398.46   15.50
  -5  -1   5  364.56   17.10
   5  -1  -5  359.26   14.40
   5  -1  -5  362.56   13.10
  -5   1   5  367.76   15.40
  -5   1   5  366.36   13.40
   5   1  -5  391.66   19.20
  -5   1   5  378.86   13.80
   4  -1  -5  285.47   11.90
  -4  -1   5  320.87   12.30
  -4  -1   5  305.47   12.60
   4  -1  -5  280.17   10.80
  -4  -1   5  295.77   14.80
   4   1  -5  294.47   12.10
  -4   1   5  294.77   10.80
   4   1  -5  293.47   10.20
  -4   1   5  279.57   11.30
  -4   1   5  291.17   12.50
   4   1  -5  318.57   16.70
   3  -1  -5  154.38    8.10
   3  -1  -5  152.18    5.80
  -3  -1   5  163.58    8.50
  -3  -1   5  161.28    7.90
  -3  -1   5  153.88    9.30
   3  -1  -5  153.88    7.50
   3   1  -5  153.98    7.20
   3   1  -5  150.18    9.30
  -3   1   5  157.98    7.00
   3   1  -5  164.98    8.20
  -3   1   5  165.38    7.90
  -3   1   5  142.89    8.10
   2  -1  -5   62.29    4.00
  -2  -1   5   62.79    4.70
   2  -1  -5   73.79    5.20
  -2  -1   5   56.49    5.60
   2  -1  -5   58.29    5.00
  -2  -1   5   66.49    5.40
   2   1  -5   62.09    5.20
  -2   1   5   65.49    4.90
  -2   1   5   70.89    4.40
   2   1  -5   66.89    5.80
   2   1  -5   56.09    4.50
  -2   1   5   73.39    5.40
   1  -1  -5 5726.13  101.89
  -1  -1   5 5585.84  102.09
   0  -1  -5  863.71   19.00
   0  -1   5  898.81   18.80
   0  -1   5  894.01   20.10
   0  -1   5  899.61   21.10
   0  -1  -5  877.41   20.40
   0  -1  -5  901.41   21.60
   0   1   5  893.21   20.40
   0   1  -5  895.61   21.10
   0   1  -5  892.91   20.00
   0   1  -5  871.11   19.00
  -1  -1  -5  559.34   14.70
  -1  -1  -5  545.85   15.90
  -1  -1  -5  571.44   13.80
   1  -1   5  558.54   12.00
   1  -1   5  557.84   14.40
   1   1   5  539.55   15.60
  -1   1  -5  547.75   12.50
  -1   1  -5  650.83   17.00
   1   1   5  581.14   13.60
   1   1   5  570.84   14.80
  -1   1  -5  551.04   13.70
   2  -1   5  783.22   18.00
  -2  -1  -5  803.72   21.30
  -2  -1  -5  797.42   19.50
   2  -1   5  798.82   17.30
  -2  -1  -5  785.32   18.20
   2   1   5  788.32   20.90
   2   1   5  826.12   17.20
  -2   1  -5  803.12   18.40
  -2   1  -5  776.92   17.40
  -2   1  -5  795.12   16.40
   3  -1   5   81.59    4.40
   3  -1   5   79.39    4.60
  -3  -1  -5   89.59    5.80
  -3  -1  -5   82.39    5.40
  -3  -1  -5   79.49    4.90
   3   1   5   76.09    6.20
  -3   1  -5   89.79    5.00
  -3   1  -5   85.49    4.40
  -3   1  -5   81.79    3.70
   3   1   5   75.99    6.10
  -4  -1  -5 1660.63   35.30
   4  -1   5 1662.53   33.10
  -4  -1  -5 1639.94   36.30
   4  -1   5 1619.34   32.70
  -4  -1  -5 1727.73   36.30
  -4   1  -5 1684.93   32.60
  -4   1  -5 1651.23   32.70
   4   1   5 1685.93   38.50
  -4   1  -5 1624.34   32.10
   4   1   5 1671.03   39.10
  -5  -1  -5 1427.96   32.70
  -5  -1  -5 1420.36   32.60
  -5  -1  -5 1398.36   33.60
  -5  -1  -5 1430.06   33.00
  -5   1  -5 1444.46   28.20
   5   1   5 1431.06   35.40
  -5   1  -5 1402.56   27.80
  -5   1  -5 1415.16   29.90
   5   1   5 1378.56   34.60
  -6  -1  -5   10.40    3.00
  -6  -1  -5    9.50    3.40
  -6  -1  -5    9.50    2.80
  -6  -1  -5   13.00    3.40
  -6   1  -5    7.60    2.70
  -6   1  -5   10.30    2.90
   6   1   5   12.90    3.50
  -7  -1  -5  318.27   15.10
  -7  -1  -5  321.27   12.80
  -7  -1  -5  336.57   14.20
  -7  -1  -5  329.17   12.60
  -7   1  -5  321.87   12.50
  -7   1  -5  307.67   13.00
  -7  -2   5  204.78   12.70
  -7  -2   5  206.18   12.70
  -7  -2   5  187.58   14.10
  -7   2   5  211.48   11.00
  -7   2   5  191.78   10.30
  -7   2   5  212.88    8.90
   7   2  -5  221.08   12.50
   7   2  -5  187.68   13.20
  -6  -2   5  128.89    9.60
   6  -2  -5  108.89    6.90
   6  -2  -5  120.29    6.60
  -6  -2   5  109.89   10.10
  -6  -2   5  117.19    9.30
  -6   2   5  114.39    7.20
   6   2  -5  116.69    9.90
  -6   2   5  106.59    7.30
   6   2  -5   95.09    8.70
  -6   2   5  113.79    8.20
   5  -2  -5    1.30    1.90
  -5  -2   5    6.80    3.20
  -5  -2   5    0.90    2.80
  -5  -2   5    0.10    2.00
   5  -2  -5    3.90    2.10
   5   2  -5    3.20    3.10
  -5   2   5    8.00    2.60
  -5   2   5    1.30    2.00
  -5   2   5    7.60    2.40
   4  -2  -5  870.11   21.80
  -4  -2   5  888.41   25.20
   4  -2  -5  917.51   23.70
  -4  -2   5  861.21   24.20
  -4  -2   5  886.51   28.20
   4   2  -5  889.61   27.50
  -4   2   5  819.02   23.50
  -4   2   5  899.31   21.70
   4   2  -5  899.01   22.90
   4   2  -5  891.91   24.80
  -4   2   5  894.61   22.40
   3  -2  -5 1263.37   30.00
  -3  -2   5 1316.07   31.50
  -3  -2   5 1315.77   30.60
  -3  -2   5 1285.37   34.30
   3  -2  -5 1291.57   28.60
  -3   2   5 1235.48   30.00
   3   2  -5 1308.77   33.80
  -3   2   5 1289.07   28.80
   3   2  -5 1269.17   29.60
  -3   2   5 1315.07   27.80
   3   2  -5 1285.27   31.00
   2  -2  -5 1861.21   39.10
   2  -2  -5 1794.02   37.50
   2  -2  -5 1798.92   35.20
  -2  -2   5 1842.02   39.50
  -2  -2   5 1841.72   38.40
  -2  -2   5 1829.92   42.10
   2   2  -5 1853.71   41.90
   2   2  -5 1804.22   38.30
  -2   2   5 1898.21   36.40
  -2   2   5 1789.32   37.50
   2   2  -5 1814.22   39.30
  -2   2   5 1848.92   39.10
  -1  -2   5 4383.06   80.39
   1  -2  -5 4467.35   82.59
   1  -2  -5 4384.16   80.79
  -1  -2   5 4474.35   81.59
   1  -2  -5 4335.87   78.89
   1   2  -5 4389.66   81.49
  -1   2   5 4223.78   82.19
   1   2  -5 4438.26   80.69
  -1   2   5 4372.56   80.79
   1   2  -5 4392.76   83.59
  -1  -2  -5  519.25   14.80
   1  -2   5  504.95   13.80
  -1  -2  -5  516.45   16.30
   1  -2   5  516.55   10.80
  -1  -2  -5  506.15   13.50
   1  -2   5  506.85   12.90
  -1   2  -5  531.65   13.90
   1   2   5  560.14   13.80
  -1   2  -5  535.15   13.00
  -1   2  -5  516.75   12.00
   1   2   5  519.55   16.20
   1   2   5  526.55   14.80
  -2  -2  -5 4276.57   81.59
   2  -2   5 4328.97   77.69
  -2  -2  -5 4256.77   79.89
   2  -2   5 4370.76   76.89
  -2  -2  -5 4331.47   84.69
  -2   2  -5 4254.77   75.79
   2   2   5 4237.58   83.89
   2   2   5 4547.15   79.29
   2   2   5 4382.36   81.99
  -2   2  -5 4366.36   77.99
  -2   2  -5 4414.66   76.99
  -3  -2  -5   22.20    3.80
  -3  -2  -5   22.50    3.80
  -3  -2  -5   24.20    3.50
   3   2   5   19.50    4.40
   3   2   5   30.30    5.30
  -3   2  -5   23.80    1.90
  -4  -2  -5  600.74   18.70
  -4  -2  -5  600.64   18.20
  -4  -2  -5  590.54   17.40
  -4  -2  -5  595.84   18.40
   4   2   5  619.54   21.30
   4   2   5  584.24   20.30
  -5  -2  -5    3.40    2.70
  -5  -2  -5    8.10    3.30
  -5  -2  -5    5.50    2.70
  -5  -2  -5    2.40    2.50
   5   2   5    4.00    3.10
   5   2   5    4.40    5.00
  -6  -2  -5  159.98   10.40
  -6  -2  -5  145.49    9.10
  -6   2  -5  141.29    6.90
   6   2   5  135.29    9.90
  -7  -2  -5  288.57   13.60
  -7  -2  -5  298.27   14.30
  -7  -2  -5  290.37   15.00
  -7  -2  -5  280.37   13.00
  -7   2  -5  293.57   10.70
  -7   2  -5  289.07   11.50
   7   2   5  309.17   14.70
  -7  -3   5    4.50    3.60
  -7  -3   5    9.60    4.30
  -7  -3   5    2.40    3.90
   7   3  -5    6.80    3.40
   7   3  -5    6.10    4.00
   6  -3  -5   62.19    4.70
  -6  -3   5   77.19    9.70
  -6  -3   5   66.89    8.90
   6  -3  -5   61.99    5.20
  -6  -3   5   49.90    8.30
  -6   3   5   65.19    5.70
   6   3  -5   62.99    9.50
   6   3  -5   84.39    8.10
  -6   3   5   71.49    5.70
  -6   3   5   67.49    5.00
  -5  -3   5  205.78   14.20
  -5  -3   5  211.18   13.30
   5  -3  -5  213.08    9.40
  -5  -3   5  218.48   12.50
   5  -3  -5  196.28    8.30
   5   3  -5  210.88   11.90
  -5   3   5  210.78   10.00
  -5   3   5  201.48    9.10
   5   3  -5  196.58    9.80
  -5   3   5  213.88    8.90
   5   3  -5  225.68   14.00
   4  -3  -5    2.80    1.90
   4  -3  -5    1.30    1.70
  -4  -3   5    0.70    2.60
  -4  -3   5    0.90    2.10
  -4  -3   5    0.30    2.90
  -4   3   5    2.10    1.40
  -4   3   5    0.50    1.20
  -4   3   5    0.40    1.70
   4   3  -5    0.20    2.20
   4   3  -5   -1.10    1.70
   4   3  -5    0.10    2.40
  -3  -3   5 1190.58   29.40
   3  -3  -5 1077.89   26.70
  -3  -3   5 1105.49   28.00
  -3  -3   5 1019.40   31.30
   3  -3  -5 1090.09   25.30
   3   3  -5 1032.60   28.10
  -3   3   5 1171.08   24.70
  -3   3   5 1077.49   26.80
   3   3  -5 1111.99   27.60
   3   3  -5 1116.29   31.50
  -3   3   5 1082.49   25.30
   2  -3  -5 6727.33  117.39
   2  -3  -5 6611.74  120.39
  -2  -3   5 6830.92  123.29
  -2  -3   5 6886.01  122.29
  -2  -3   5 6697.33  127.29
   2  -3  -5 6604.04  122.39
  -2   3   5 6449.85  122.09
  -2   3   5 6653.43  120.29
   2   3  -5 6780.42  126.69
   2   3  -5 6619.64  121.99
   2   3  -5 6654.03  122.99
  -1  -3   5 1144.59   26.10
  -1  -3   5 1133.39   27.10
  -1  -3   5 1177.48   30.00
   1  -3  -5 1172.78   28.30
   1  -3  -5 1136.79   24.40
   1  -3  -5 1158.08   26.60
   1   3  -5 1161.88   26.50
  -1   3   5 1161.28   26.50
  -1   3   5 1193.68   25.00
   1   3  -5 1188.88   29.60
   1   3  -5 1129.69   27.10
  -1   3   5 1142.39   27.90
   0  -3   5    6.10    2.40
   0  -3  -5    9.10    3.00
   0  -3  -5   -0.40    1.70
   0  -3   5    5.20    2.60
   0  -3  -5    4.10    1.90
   0   3   5    4.10    2.60
   0   3   5    3.00    2.30
   0   3  -5    5.80    2.40
   0   3   5    7.20    2.20
   0   3  -5    9.50    2.60
   0   3  -5    5.00    2.10
   1  -3   5 5148.08   90.89
  -1  -3  -5 5384.36  101.09
  -1  -3  -5 5286.27   95.69
   1  -3   5 5136.59   94.09
   1  -3   5 5143.09   95.89
   1  -3   5 5255.77   90.99
  -1  -3  -5 5300.57   97.69
  -1   3  -5 5202.88   93.09
   1   3   5 5309.37   95.59
  -1   3  -5 5340.27   95.79
   1   3   5 5226.98  100.29
  -1   3  -5 5248.98   94.09
   1   3   5 5294.27   97.79
  -2  -3  -5 1214.78   29.90
   2  -3   5 1253.67   24.80
  -2  -3  -5 1264.07   32.90
  -2  -3  -5 1230.28   28.30
   2  -3   5 1254.37   25.70
   2   3   5 1288.77   30.80
   2   3   5 1208.78   32.40
  -2   3  -5 1289.57   25.90
  -2   3  -5 1263.07   24.70
  -2   3  -5 1228.38   24.00
   2   3   5 1284.97   28.00
  -3  -3  -5  975.90   24.10
  -3  -3  -5  896.41   25.10
  -3  -3  -5  936.81   25.00
  -3  -3  -5  932.91   24.90
   3   3   5  950.50   28.00
   3   3   5  980.50   29.00
  -4  -3  -5   53.19    5.50
  -4  -3  -5   43.30    6.00
  -4  -3  -5   61.19    6.40
  -4  -3  -5   55.89    6.70
   4   3   5   58.39    7.90
   4   3   5   51.29    7.20
  -5  -3  -5  439.56   17.00
  -5  -3  -5  441.66   17.40
  -5  -3  -5  432.86   16.20
  -5  -3  -5  454.25   17.50
   5   3   5  458.95   19.90
   5   3   5  449.06   19.50
  -6  -3  -5   15.40    4.40
  -6  -3  -5   13.20    4.50
  -6  -3  -5   13.20    4.10
  -6  -3  -5   14.10    4.60
   6   3   5   12.70    4.60
   6   3   5   18.00    5.50
  -7  -4   5  449.16   22.60
  -7  -4   5  450.15   21.00
  -7  -4   5  471.65   25.50
   7   4  -5  473.25   24.10
  -7   4   5  478.55   16.40
   7   4  -5  475.85   24.90
  -6  -4   5  456.05   23.70
  -6  -4   5  443.96   19.90
  -6  -4   5  436.86   19.50
  -6   4   5  428.56   14.70
  -6   4   5  438.16   13.90
   6   4  -5  439.96   22.20
   6   4  -5  464.35   19.90
   5  -4  -5    9.50    2.50
  -5  -4   5    0.90    3.20
  -5  -4   5    7.30    3.60
   5  -4  -5   13.20    2.70
  -5  -4   5    6.40    3.50
   5   4  -5   15.60    5.10
  -5   4   5   10.90    2.90
  -5   4   5    8.00    2.20
   5   4  -5    8.00    3.20
   5   4  -5    8.90    4.30
  -5   4   5    8.10    2.50
  -4  -4   5 2587.04   57.09
  -4  -4   5 2593.64   63.69
  -4  -4   5 2690.63   58.49
   4  -4  -5 2564.64   50.99
   4   4  -5 2583.44   57.99
   4   4  -5 2535.95   61.99
  -4   4   5 2552.04   53.49
   4   4  -5 2588.94   56.09
  -4   4   5 2622.64   50.99
  -4   4   5 2611.04   51.39
  -3  -4   5 3248.48   67.89
   3  -4  -5 3288.97   66.09
  -3  -4   5 3403.96   69.59
   3  -4  -5 3444.26   64.59
  -3  -4   5 3288.17   74.39
  -3   4   5 3376.36   66.39
   3   4  -5 3207.28   72.79
  -3   4   5 3369.76   62.89
   3   4  -5 3432.56   68.19
  -3   4   5 3302.07   64.09
   3   4  -5 3331.77   69.19
   2  -4  -5  880.51   19.30
  -2  -4   5  883.01   23.40
  -2  -4   5  831.62   26.80
   2  -4  -5  893.81   23.90
   2  -4  -5  873.51   22.00
   2  -4  -5  859.91   18.90
  -2  -4   5  935.11   24.80
   2   4  -5  862.51   26.70
  -2   4   5  871.71   20.40
   2   4  -5  824.02   23.20
   2   4  -5  858.01   24.10
  -2   4   5  855.11   21.60
  -2   4   5  823.72   23.00
   1  -4  -5  299.17   10.00
  -1  -4   5  288.17   11.50
  -1  -4   5  254.57   12.70
   1  -4  -5  279.57   10.80
   1  -4  -5  275.07    9.10
   1  -4  -5  277.77   12.00
  -1  -4   5  282.37   10.50
  -1   4   5  267.27   11.80
   1   4  -5  246.78   10.80
   1   4  -5  269.77   10.80
  -1   4   5  279.47   10.70
  -1   4   5  292.77    9.90
   0  -4  -5 1287.77   32.90
   0  -4   5 1264.87   31.80
   0  -4  -5 1271.77   28.20
   0  -4   5 1325.77   27.70
   0  -4  -5 1205.58   29.70
   0  -4   5 1313.97   29.40
   0   4   5 1344.57   33.00
   0   4  -5 1241.78   29.00
   0   4   5 1312.37   30.40
   0   4  -5 1269.37   31.40
   0   4   5 1319.47   28.80
   0   4  -5 1273.67   28.60
   1  -4   5   99.69    3.90
  -1  -4  -5   98.79    6.00
  -1  -4  -5  105.89    7.20
   1  -4   5  100.99    6.40
   1  -4   5  106.09    4.00
  -1  -4  -5  109.89    8.30
   1  -4   5  101.29    5.80
   1   4   5   96.99    6.10
   1   4   5   93.59    7.80
  -1   4  -5  107.79    5.70
   1   4   5   99.69    6.90
  -1   4  -5  104.69    5.60
  -1   4  -5  101.39    6.30
   2  -4   5 6124.79  109.39
  -2  -4  -5 6299.47  115.89
  -2  -4  -5 6224.78  120.59
   2  -4   5 6135.89  110.79
  -2  -4  -5 6243.58  115.69
  -2  -4  -5 6055.99  116.29
  -2  -4  -5 6240.58  114.19
   2   4   5 6159.68  120.39
   2   4   5 6259.27  113.59
  -2   4  -5 6255.77  109.19
   2   4   5 6215.98  121.49
  -2   4  -5 6255.67  108.99
   2   4   5 6134.39  123.49
  -2   4  -5 6211.88  110.79
  -3  -4  -5  177.28    9.90
  -3  -4  -5  180.18   10.20
  -3  -4  -5  195.48   10.10
  -3  -4  -5  183.78    9.30
   3   4   5  184.58   12.30
   3   4   5  187.68   12.00
  -4  -4  -5 3219.28   67.99
  -4  -4  -5 3184.38   65.99
  -4  -4  -5 3240.98   68.39
  -4  -4  -5 3204.28   67.79
   4   4   5 3113.49   90.49
   4   4   5 3239.98   73.79
  -5  -4  -5   70.29    7.20
  -5  -4  -5   71.89    7.10
  -5  -4  -5   79.89    7.90
  -5  -4  -5   74.49    7.60
   5   4   5   86.99    9.40
  -6  -4  -5  238.18   13.60
  -6  -4  -5  246.08   19.70
  -6  -4  -5  214.78   13.20
  -6  -4  -5  239.78   13.20
   6   4   5  221.38   15.10
   6   4   5  218.38   14.70
  -6  -5   5   39.60    7.80
  -6  -5   5   54.89    9.30
  -6  -5   5   51.39    9.60
   6   5  -5   59.79    9.80
   6   5  -5   63.49   10.80
  -6   5   5   49.10    5.80
   5  -5  -5  214.08    7.90
   5  -5  -5  213.98    8.60
  -5  -5   5  241.08   14.00
  -5  -5   5  207.28   15.70
  -5  -5   5  227.58   13.40
  -5   5   5  215.28    8.20
  -5   5   5  234.78    9.50
  -5   5   5  232.38    9.70
   5   5  -5  225.78   13.50
   5   5  -5  209.28   15.10
  -4  -5   5  936.61   29.60
   4  -5  -5  943.21   25.40
  -4  -5   5  975.60   28.70
  -4  -5   5  971.00   34.40
   4   5  -5  869.51   31.70
   4   5  -5  921.11   28.80
  -4   5   5  912.71   24.50
   4   5  -5  918.01   27.50
  -4   5   5  946.01   22.70
   3  -5  -5  847.62   22.00
   3  -5  -5  854.81   23.90
  -3  -5   5  826.12   25.00
  -3  -5   5  863.21   26.40
  -3  -5   5  858.01   30.30
  -3   5   5  812.52   21.50
  -3   5   5  865.21   20.90
   3   5  -5  880.81   29.70
   3   5  -5  832.82   25.90
  -3   5   5  815.22   23.30
   3   5  -5  865.71   25.30
  -2  -5   5 1718.73   45.70
   2  -5  -5 1766.32   38.60
  -2  -5   5 1727.43   40.20
  -2  -5   5 1781.12   41.90
   2  -5  -5 1792.62   41.50
   2  -5  -5 1762.62   37.40
  -2   5   5 1761.12   37.00
  -2   5   5 1782.02   38.60
  -2   5   5 1802.32   40.90
   2   5  -5 1741.53   41.50
   2   5  -5 1716.93   45.00
   2   5  -5 1796.02   41.00
   1  -5  -5   83.79    5.10
   1  -5  -5   90.39    7.50
   1  -5  -5   89.09    5.80
  -1  -5   5   95.79    8.40
   1  -5  -5   95.49    6.60
  -1  -5   5   98.09    6.50
   1   5  -5   84.59    7.80
  -1   5   5   90.69    5.80
  -1   5   5   80.19    6.90
  -1   5   5   90.49    6.50
   1   5  -5   92.89    6.70
   1   5  -5   79.39    7.30
   0  -5   5 2087.09   41.20
   0  -5  -5 1949.90   44.00
   0  -5  -5 2016.10   43.00
   0  -5  -5 2093.79   48.10
   0  -5  -5 1940.81   41.40
   0  -5   5 1982.90   46.20
   0  -5   5 2015.20   40.30
   0  -5   5 1994.70   43.00
   0   5  -5 1995.60   42.60
   0   5   5 2002.40   42.30
   0   5   5 1969.00   44.40
   0   5  -5 2025.00   43.10
   0   5  -5 2094.99   46.30
   0   5   5 1976.50   47.00
   1  -5   5   49.00    5.20
   1  -5   5   54.29    3.20
  -1  -5  -5   53.89    5.30
  -1  -5  -5   65.19    7.10
   1  -5   5   57.09    3.20
  -1  -5  -5   46.70    4.50
  -1  -5  -5   56.09    5.80
   1  -5   5   61.29    4.90
  -1   5  -5   47.70    4.30
   1   5   5   59.59    7.30
  -1   5  -5   58.79    5.40
   1   5   5   56.19    5.00
  -1   5  -5   51.79    4.40
  -2  -5  -5  414.76   15.50
   2  -5   5  372.36   12.40
  -2  -5  -5  396.26   15.40
  -2  -5  -5  381.46   14.00
   2  -5   5  394.26   11.50
  -2  -5  -5  406.76   15.90
  -2   5  -5  410.86   11.40
   2   5   5  393.16   18.40
   2   5   5  390.76   13.80
  -2   5  -5  415.16   12.90
  -2   5  -5  403.56   13.90
   2   5   5  410.46   18.10
  -3  -5  -5  215.58   11.00
  -3  -5  -5  223.08   12.10
  -3  -5  -5  229.28   12.10
  -3  -5  -5  243.48   12.80
   3   5   5  241.18   14.40
   3   5   5  250.07   15.30
  -4  -5  -5  332.67   15.80
  -4  -5  -5  341.07   15.70
  -4  -5  -5  341.97   14.60
  -4  -5  -5  330.27   15.50
   4   5   5  336.27   18.70
  -5  -5  -5  323.47   16.40
  -5  -5  -5  361.46   17.30
  -5  -5  -5  370.46   17.10
  -5  -5  -5  369.96   16.20
   5   5   5  377.56   20.00
   5   5   5  365.96   20.20
  -6  -5  -5  496.85   21.60
  -6  -5  -5  500.15   20.50
  -6  -5  -5  510.95   21.60
  -6  -5  -5  526.55   22.10
   6   5   5  498.75   24.90
   6   5   5  597.84   32.90
  -6  -6   5  104.99   10.50
  -6  -6   5   78.69   12.80
  -6  -6   5  101.99    9.90
  -6  -6   5   89.49   11.60
   6   6  -5  120.89   17.00
   6   6  -5   84.59   11.00
  -6   6   5   87.99    6.30
  -5  -6   5   32.60    6.90
  -5  -6   5   16.80    9.20
  -5  -6   5   34.90    6.50
   5   6  -5   46.00    7.20
   5   6  -5   26.90    6.20
  -5   6   5   34.20    3.90
   5   6  -5   24.80    7.40
  -5   6   5   28.00    4.30
  -5   6   5   25.80    4.10
  -4  -6   5  980.00   30.10
  -4  -6   5 1023.90   36.80
   4  -6  -5  990.30   24.20
  -4  -6   5  981.70   31.30
   4   6  -5  959.40   34.80
   4   6  -5  981.30   29.90
  -4   6   5  966.50   26.00
  -4   6   5  976.90   24.30
   4   6  -5 1019.60   31.40
  -4   6   5  971.40   24.10
  -3  -6   5 1090.79   32.70
   3  -6  -5 1149.19   30.20
  -3  -6   5 1080.19   37.20
  -3  -6   5 1223.98   39.30
   3  -6  -5 1173.58   28.30
   3   6  -5 1131.29   36.70
  -3   6   5 1095.79   27.70
  -3   6   5 1125.19   26.80
   3   6  -5 1140.19   32.70
   3   6  -5 1119.49   31.70
  -3   6   5 1143.49   29.90
  -2  -6   5  422.46   20.10
  -2  -6   5  449.76   16.60
  -2  -6   5  440.96   17.50
   2  -6  -5  409.66   16.70
   2  -6  -5  441.76   15.40
   2  -6  -5  437.76   12.30
   2  -6  -5  420.36   11.70
  -2  -6   5  446.16   15.40
  -2   6   5  398.36   16.20
  -2   6   5  462.25   15.60
  -2   6   5  434.46   14.20
   2   6  -5  443.56   20.10
   2   6  -5  437.36   17.30
   2   6  -5  434.26   16.80
   1  -6  -5   15.10    4.30
  -1  -6   5   16.70    3.60
   1  -6  -5   10.70    3.20
  -1  -6   5   16.00    3.40
   1  -6  -5   24.90    3.50
  -1  -6   5   21.30    4.50
  -1  -6   5   15.90    5.00
   1  -6  -5   12.50    3.00
   1   6  -5    9.70    3.30
  -1   6   5   15.70    3.30
  -1   6   5   11.10    3.40
   1   6  -5    7.50    3.40
  -1   6   5   13.50    4.10
   1   6  -5    8.80    3.10
   0  -6   5  432.46   15.40
   0  -6   5  449.95   18.20
   0  -6  -5  433.36   14.20
   0  -6  -5  430.46   15.10
   0  -6   5  428.16   13.20
   0  -6   5  427.06   13.70
   0  -6  -5  430.26   18.40
   0  -6  -5  417.96   16.00
   0   6   5  422.16   14.70
   0   6   5  462.95   18.70
   0   6  -5  417.56   14.90
   0   6  -5  418.66   17.30
   0   6   5  425.66   16.50
   0   6  -5  424.16   15.10
   1  -6   5   44.10    3.50
   1  -6   5   42.30    5.30
   1  -6   5   43.70    3.20
  -1  -6  -5   34.60    5.00
  -1  -6  -5   43.20    6.10
  -1  -6  -5   31.00    5.00
   1  -6   5   43.10    6.00
  -1  -6  -5   45.70    4.80
   1   6   5   37.40    4.70
  -1   6  -5   41.70    6.00
   1   6   5   33.90    6.40
   1   6   5   36.40    6.20
   1   6   5   26.20    5.40
  -1   6  -5   42.50    4.40
  -1   6  -5   41.30    5.10
  -2  -6  -5 2748.43   60.69
   2  -6   5 2794.82   54.69
  -2  -6  -5 2717.93   61.09
  -2  -6  -5 2914.81   62.49
  -2  -6  -5 2860.91   59.49
   2   6   5 2824.32   58.69
  -2   6  -5 2900.51   57.49
   2   6   5 2885.71   68.09
  -2   6  -5 2770.12   55.09
   2   6   5 2746.43   66.09
  -2   6  -5 2839.72   54.49
  -3  -6  -5  484.25   19.90
  -3  -6  -5  446.66   18.50
  -3  -6  -5  474.85   19.40
   3  -6   5  452.35   11.00
   3  -6   5  460.55   10.90
  -3   6  -5  477.55   13.00
  -3   6  -5  459.65   12.80
   3   6   5  447.36   22.10
  -3   6  -5  458.15   12.50
   3   6   5  483.35   22.90
  -4  -6  -5    6.10    3.20
  -4  -6  -5   10.50    4.20
  -4  -6  -5   11.30    4.20
  -4  -6  -5    8.90    3.60
   4   6   5    3.80    4.10
  -5  -6  -5    3.50    3.30
  -5  -6  -5   -1.70    2.80
  -5  -6  -5    1.20    2.70
  -5  -6  -5    3.80    3.30
   5   6   5   -0.40    3.60
   5   6   5    1.50    3.40
  -6  -6  -5    2.60    3.30
  -6  -6  -5   13.40    4.90
  -6  -6  -5    7.70    4.50
  -6  -6  -5   15.00    6.00
   6   6   5   11.30    5.90
   6   6   5    4.00    3.80
  -6  -7   5   35.00    7.10
  -6  -7   5   35.70    7.60
  -6  -7   5   25.20    8.10
  -6  -7   5   56.89    8.90
  -6  -7   5   41.20    9.20
  -6   7   5   43.80    5.70
   6   7  -5   54.79   12.10
   6   7  -5   47.40    8.90
  -5  -7   5  439.86   19.20
  -5  -7   5  442.36   21.20
  -5  -7   5  452.45   25.60
   5  -7  -5  417.06   11.80
   5  -7  -5  408.96   11.40
  -5  -7   5  395.76   19.50
   5   7  -5  466.55   21.30
   5   7  -5  404.06   23.40
  -5   7   5  424.86   14.50
   5   7  -5  409.46   18.90
  -5   7   5  417.26   14.10
   4  -7  -5   32.70    4.20
  -4  -7   5   46.30    8.20
  -4  -7   5   38.70    7.20
  -4  -7   5   41.80   10.00
  -4   7   5   26.60    4.40
   4   7  -5   24.60    7.60
   4   7  -5   27.80    6.40
  -4   7   5   33.40    5.30
  -4   7   5   31.00    4.90
  -3  -7   5  369.16   18.00
   3  -7  -5  398.16   16.30
  -3  -7   5  420.96   17.80
  -3  -7   5  393.96   30.40
   3  -7  -5  422.66   15.10
  -3   7   5  400.96   16.30
   3   7  -5  430.66   18.90
  -3   7   5  398.26   14.90
   3   7  -5  378.56   17.30
  -3   7   5  406.26   14.20
  -2  -7   5  270.17   13.20
   2  -7  -5  271.97    9.50
   2  -7  -5  274.47    9.10
  -2  -7   5  273.57   14.40
   2  -7  -5  273.97   14.00
  -2  -7   5  273.27   17.10
  -2  -7   5  264.97   12.30
   2  -7  -5  262.57   12.40
  -2   7   5  271.27   11.40
  -2   7   5  285.07   14.10
   2   7  -5  238.38   13.40
  -2   7   5  279.87   13.00
   2   7  -5  268.27   16.40
   2   7  -5  260.17   13.60
  -1  -7   5 1347.17   32.30
  -1  -7   5 1355.06   40.10
   1  -7  -5 1305.77   30.20
   1  -7  -5 1331.77   31.60
  -1  -7   5 1342.07   33.30
   1  -7  -5 1379.46   37.80
   1  -7  -5 1318.97   34.10
  -1  -7   5 1332.37   35.20
   1   7  -5 1335.37   34.90
  -1   7   5 1394.66   37.90
   1   7  -5 1304.27   34.90
  -1   7   5 1342.17   32.50
   1   7  -5 1372.26   39.60
  -1   7   5 1296.97   34.90
   0  -7  -5  174.58   10.10
   0  -7   5  176.08    8.70
   0  -7   5  168.18   11.70
   0  -7   5  173.88   10.00
   0  -7   5  155.58    7.90
   0  -7  -5  162.88    9.40
   0  -7  -5  165.28    8.70
   0  -7  -5  158.98   10.10
   0   7   5  168.18   12.30
   0   7   5  164.98   11.20
   0   7  -5  169.88    9.80
   0   7   5  169.78    9.50
   0   7   5  165.48   11.80
   0   7  -5  170.98   11.50
   0   7  -5  168.48    9.80
  -1  -7  -5  598.84   19.30
   1  -7   5  617.04   15.20
  -1  -7  -5  644.74   21.20
  -1  -7  -5  615.54   22.00
  -1  -7  -5  608.74   21.30
   1  -7   5  609.94   21.70
   1  -7   5  574.74   14.70
   1   7   5  565.34   24.60
  -1   7  -5  617.94   18.80
   1   7   5  614.44   24.70
  -1   7  -5  607.74   19.00
   1   7   5  630.04   19.90
  -1   7  -5  598.04   21.20
  -2  -7  -5  411.36   17.60
  -2  -7  -5  396.66   17.70
   2  -7   5  403.16   13.80
   2  -7   5  397.96   13.50
  -2   7  -5  428.36   14.20
   2   7   5  419.96   18.40
  -2   7  -5  382.16   15.10
   2   7   5  394.66   20.30
  -2   7  -5  408.76   15.30
   3  -7   5  854.51   20.80
  -3  -7  -5  871.91   28.20
   3  -7   5  887.11   19.60
  -3  -7  -5  862.31   28.90
  -3  -7  -5  830.12   28.60
   3   7   5  836.82   32.10
   3   7   5  864.21   33.50
  -3   7  -5  882.21   21.80
  -3   7  -5  825.52   21.70
  -3   7  -5  863.81   21.40
  -4  -7  -5 1177.38   35.60
  -4  -7  -5 1151.48   36.30
  -4  -7  -5 1166.08   33.80
  -4  -7  -5 1172.08   35.90
   4   7   5 1180.38   48.90
  -4   7  -5 1181.98   26.00
  -5  -7  -5   22.10    5.50
  -5  -7  -5   21.80    6.20
  -5  -7  -5   27.70    6.90
   5   7   5   17.00    5.30
   5   7   5   23.60    9.90
  -5  -8   5  101.49    9.60
   5  -8  -5   95.49    5.20
  -5  -8   5   66.69   10.90
  -5  -8   5  130.49   11.70
  -5  -8   5   93.99   11.50
   5  -8  -5   99.99    5.20
  -5   8   5   97.39    6.90
   5   8  -5   99.29   15.20
  -5   8   5  108.19    6.70
   5   8  -5   99.09   12.60
  -5   8   5  106.59    7.50
   5   8  -5   99.79   10.00
   4  -8  -5 1087.39   26.70
  -4  -8   5 1093.19   33.00
   4  -8  -5 1095.99   27.50
  -4  -8   5 1055.09   35.60
  -4  -8   5 1080.69   41.60
  -4  -8   5 1074.49   34.20
   4   8  -5 1027.80   33.80
   4   8  -5 1132.99   41.00
   4   8  -5 1031.50   35.00
  -4   8   5 1078.79   30.10
  -4   8   5 1096.49   28.20
  -4   8   5 1088.09   31.00
  -3  -8   5  589.64   23.90
  -3  -8   5  574.24   22.30
   3  -8  -5  576.24   18.60
  -3  -8   5  541.65   27.20
  -3   8   5  554.54   20.90
   3   8  -5  592.74   23.70
   3   8  -5  589.04   27.30
  -3   8   5  564.84   18.50
  -3   8   5  604.34   22.50
  -2  -8   5  391.76   15.80
  -2  -8   5  368.46   17.80
   2  -8  -5  392.96   12.20
   2  -8  -5  389.46   11.60
  -2  -8   5  385.16   16.60
   2   8  -5  364.16   20.50
  -2   8   5  391.26   17.80
  -2   8   5  377.46   18.30
   2   8  -5  382.26   17.80
  -2   8   5  388.46   14.80
   1  -8  -5  151.78    9.80
   1  -8  -5  167.48    9.10
   1  -8  -5  165.38    8.40
  -1  -8   5  160.58    9.30
  -1  -8   5  162.98    9.70
  -1  -8   5  138.29   20.60
   1  -8  -5  152.18   10.20
  -1  -8   5  185.38   11.60
  -1   8   5  149.79   11.50
  -1   8   5  163.78    9.60
  -1   8   5  177.28   13.00
   1   8  -5  176.98   16.90
   1   8  -5  155.78   10.70
   1   8  -5  158.58   12.90
   0  -8  -5  948.61   27.00
   0  -8   5 1058.29   41.00
   0  -8  -5  955.20   25.80
   0  -8  -5  892.01   28.40
   0  -8   5  930.31   24.30
   0  -8   5  949.71   27.90
   0  -8  -5 1018.70   29.00
   0  -8   5  931.31   24.90
   0   8  -5  936.91   27.80
   0   8  -5  937.51   27.60
   0   8   5  922.11   32.90
   0   8  -5  955.20   32.10
   0   8   5  969.10   32.70
   1  -8   5 1811.32   36.60
  -1  -8  -5 1886.71   49.80
  -1  -8  -5 1787.32   45.60
  -1  -8  -5 1870.01   47.00
   1  -8   5 1865.11   36.80
   1   8   5 1853.01   43.80
  -1   8  -5 1782.82   47.60
  -1   8  -5 1808.42   42.00
  -1   8  -5 1792.42   42.70
   1   8   5 1819.72   52.29
   1   8   5 1779.82   50.79
   2  -8   5    3.00    2.00
   2  -8   5    2.10    1.90
  -2  -8  -5    3.20    2.60
  -2  -8  -5   -1.40    1.90
  -2  -8  -5    7.30    4.00
  -2  -8  -5    2.60    3.30
  -2   8  -5   -0.50    2.20
   2   8   5    1.80    2.30
   2   8   5    6.90    4.20
  -2   8  -5    2.20    2.30
  -2   8  -5    1.70    2.40
   2   8   5    4.00    2.90
  -3  -8  -5  197.38   13.00
   3  -8   5  178.68    7.80
  -3  -8  -5  169.98   12.60
   3  -8   5  191.78    8.00
  -3  -8  -5  189.28   13.00
   3   8   5  206.18   16.70
   3   8   5  182.58   15.30
  -3   8  -5  189.08    9.30
  -3   8  -5  190.78    9.40
  -3   8  -5  190.68    9.30
  -4  -8  -5  344.97   18.70
  -4  -8  -5  346.87   17.00
  -4  -8  -5  371.86   18.80
  -4  -8  -5  339.57   18.40
   4   8   5  324.87   20.90
  -4   8  -5  328.47   11.90
   4   8   5  380.86   23.20
  -5  -8  -5  239.08   15.60
  -5  -8  -5  249.68   14.90
  -5  -8  -5  231.88   15.80
  -5  -8  -5  209.88   15.50
   5   8   5  225.98   18.50
   5   8   5  225.38   18.80
   5  -9  -5  539.95   14.50
  -5  -9   5  469.35   29.20
  -5  -9   5  537.75   27.20
  -5  -9   5  507.95   31.90
   5  -9  -5  515.45   17.10
  -5   9   5  524.35   17.60
   5   9  -5  542.25   29.40
  -5   9   5  529.65   17.00
   5   9  -5  622.04   48.80
  -5   9   5  542.45   18.60
  -4  -9   5    1.30    6.60
  -4  -9   5   13.60    6.30
  -4  -9   5   16.50    6.00
   4  -9  -5    7.10    3.20
   4  -9  -5   10.40    3.10
  -4   9   5   11.30    4.20
   4   9  -5    8.20    4.90
  -4   9   5   12.20    3.60
   4   9  -5   14.50    5.30
  -4   9   5   12.60    4.00
   4   9  -5   14.30    4.60
  -3  -9   5  397.36   23.50
  -3  -9   5  440.36   18.60
  -3  -9   5  404.86   19.00
   3  -9  -5  419.76   15.90
  -3  -9   5  410.96   24.50
   3  -9  -5  431.46   16.80
  -3   9   5  412.26   26.40
   3   9  -5  421.26   20.10
   3   9  -5  435.76   22.40
  -3   9   5  412.46   19.40
   3   9  -5  414.06   23.90
  -3   9   5  424.16   16.30
  -2  -9   5  476.95   21.30
   2  -9  -5  483.05   14.20
  -2  -9   5  550.84   26.60
   2  -9  -5  482.65   13.70
  -2  -9   5  481.05   19.70
   2   9  -5  486.55   21.50
   2   9  -5  493.25   24.90
  -2   9   5  485.35   22.10
  -2   9   5  457.35   17.50
  -2   9   5  471.15   21.00
   1  -9  -5 1657.93   37.70
   1  -9  -5 1653.83   43.10
  -1  -9   5 1773.52   45.30
  -1  -9   5 1645.24   45.30
   1  -9  -5 1701.83   42.60
  -1  -9   5 1655.43   44.10
   1  -9  -5 1662.83   39.00
  -1   9   5 1676.03   47.30
   1   9  -5 1661.43   44.00
   1   9  -5 1643.64   44.00
   1   9  -5 1695.63   49.70
  -1   9   5 1651.43   41.00
  -1   9   5 1638.04   48.30
   0  -9  -5   25.40    5.80
   0  -9   5   32.60    6.80
   0  -9   5   21.90    7.70
   0  -9   5   19.00    4.20
   0  -9  -5   20.70    4.40
   0  -9  -5   18.40    4.80
   0  -9   5   23.10    5.20
   0  -9   5   16.20    3.80
   0  -9  -5   16.30    4.40
   0   9  -5   20.40    5.00
   0   9  -5   21.50    6.10
   0   9   5   17.20    4.60
   0   9   5   25.20    5.80
   0   9  -5   26.20    5.40
   0   9   5   26.00    6.10
  -1  -9  -5  433.86   19.20
   1  -9   5  418.76   12.40
  -1  -9  -5  420.16   19.50
  -1  -9  -5  413.16   16.90
   1  -9   5  418.36   12.30
  -1  -9  -5  442.26   18.40
  -1   9  -5  400.06   19.30
   1   9   5  431.26   17.70
  -1   9  -5  388.06   19.00
  -1   9  -5  467.85   18.00
   1   9   5  453.95   23.90
   1   9   5  408.86   29.80
  -2  -9  -5  188.28   11.70
  -2  -9  -5  203.58   13.80
   2  -9   5  199.28   10.50
   2  -9   5  190.28   10.30
  -2  -9  -5  224.58   13.70
  -2  -9  -5  239.08   28.00
   2   9   5  216.98   16.70
   2   9   5  183.78   15.70
  -2   9  -5  203.08   12.20
  -2   9  -5  202.48   12.40
  -2   9  -5  199.38   11.10
  -3  -9  -5  247.58   14.00
  -3  -9  -5  228.38   14.40
   3  -9   5  220.78    9.50
   3  -9   5  216.98    9.30
  -3  -9  -5  232.08   15.50
  -3  -9  -5  236.98   15.30
  -3   9  -5  213.38   11.10
   3   9   5  221.68   17.40
   3   9   5  250.97   19.40
  -3   9  -5  236.68   11.40
  -3   9  -5  227.88   11.30
  -4  -9  -5  285.57   16.00
  -4  -9  -5  278.67   17.60
  -4  -9  -5  311.47   17.80
  -4  -9  -5  303.47   18.50
  -4   9  -5  277.97   11.80
   4   9   5  293.47   20.90
   4   9   5  321.77   22.00
  -4 -10   5   -0.50    5.40
   4 -10  -5    5.60    3.20
  -4 -10   5    3.60    4.10
  -4 -10   5   -4.00    3.80
  -4 -10   5    0.70    2.80
   4 -10  -5    7.10    2.80
   4  10  -5    3.00    4.60
  -4  10   5    1.90    2.90
   4  10  -5   -0.90    1.70
  -4  10   5    2.40    2.90
  -4  10   5    3.00    2.90
   4  10  -5    0.50    4.00
  -3 -10   5   63.89    8.60
  -3 -10   5   61.69   10.30
   3 -10  -5   74.49    8.90
   3 -10  -5   59.69    7.30
  -3 -10   5   53.59    8.20
  -3 -10   5   62.39   12.60
  -3 -10   5   70.89   11.80
   3  10  -5   43.60    9.60
  -3  10   5   75.09    8.40
   3  10  -5   73.29   11.00
  -3  10   5   62.39    9.40
   3  10  -5   49.40   10.40
  -3  10   5   63.39    8.30
  -2 -10   5  367.36   17.70
   2 -10  -5  367.86   11.50
   2 -10  -5  382.36   19.50
  -2 -10   5  357.46   20.40
  -2 -10   5  353.76   16.40
   2 -10  -5  360.86   11.80
   2 -10  -5  390.86   17.30
  -2 -10   5  402.46   20.20
  -2 -10   5  379.86   23.20
  -2  10   5  377.46   20.20
   2  10  -5  345.87   21.70
  -2  10   5  323.77   18.30
  -2  10   5  399.36   16.70
   2  10  -5  384.46   19.50
   2  10  -5  391.26   19.50
   1 -10  -5   30.10    6.00
   1 -10  -5   29.60    5.30
  -1 -10   5   27.40    5.00
   1 -10  -5   29.30    4.90
  -1 -10   5   27.70    6.30
  -1 -10   5   35.50    7.40
   1 -10  -5   24.50    5.60
  -1 -10   5   27.10    5.50
   1  10  -5   13.00    4.00
  -1  10   5   31.70    5.80
  -1  10   5   27.00    7.10
   1  10  -5   17.30    5.10
  -1  10   5   28.10    6.60
   1  10  -5   26.60    7.80
   0 -10   5 1464.75   35.10
   0 -10  -5 1492.55   36.90
   0 -10  -5 1473.25   40.80
   0 -10   5 1389.26   39.60
   0 -10   5 1393.46   40.60
   0 -10   5 1430.86   35.30
   0 -10  -5 1419.36   38.00
   0 -10  -5 1407.76   41.30
   0  10   5 1441.56   47.50
   0  10  -5 1432.26   40.20
   0  10  -5 1483.75   45.40
   0  10   5 1498.25   46.60
   0  10   5 1452.95   38.90
   0  10  -5 1434.76   45.40
   1 -10   5  151.18    6.60
   1 -10   5  147.79    6.70
   1 -10   5  145.29   18.30
  -1 -10  -5  144.79   10.80
  -1 -10  -5  141.39   11.70
  -1 -10  -5  151.98   12.20
  -1 -10  -5  149.29   10.20
   1 -10   5  144.09   19.20
   1  10   5  140.89   10.30
  -1  10  -5  136.39   12.00
   1  10   5  150.18   14.30
  -1  10  -5  124.59   10.10
   1  10   5  127.19   13.00
  -1  10  -5  148.09   12.20
  -2 -10  -5   58.19    8.20
  -2 -10  -5   47.30    8.50
   2 -10   5   68.29    6.90
  -2 -10  -5   60.89    8.70
   2 -10   5   56.79    6.00
  -2 -10  -5   61.59   10.30
  -2  10  -5   65.49    9.60
   2  10   5   46.50    9.90
  -2  10  -5   63.69    8.30
   2  10   5   58.89   10.70
  -3 -10  -5   56.99    9.40
  -3 -10  -5   81.89   10.60
  -3 -10  -5   72.69   11.00
   3 -10   5   68.69    5.90
   3 -10   5   70.89    6.10
   3  10   5   89.89   15.30
   3  10   5   59.69   11.70
  -3  10  -5   72.89    7.60
  -3  10  -5   74.29    7.20
  -3  10  -5   76.29    7.10
  -4 -10  -5  899.81   35.00
  -4 -10  -5  900.91   34.20
   4  10   5  919.11   40.60
  -4  10  -5  842.82   25.40
   4  10   5  970.50   47.60
   3 -11  -5   22.40    5.80
  -3 -11   5   11.70    6.40
  -3 -11   5   23.70    7.20
  -3 -11   5   23.40    6.10
  -3 -11   5   11.90    5.40
   3  11  -5   19.10    6.80
  -3  11   5   15.90    4.20
   3  11  -5   12.00   12.30
   3  11  -5   18.10    5.80
  -3  11   5   22.60    5.60
   2 -11  -5   66.29    9.70
   2 -11  -5   61.69    8.80
  -2 -11   5   58.09    9.00
  -2 -11   5   65.19   10.00
  -2 -11   5   67.09   11.00
  -2 -11   5   58.49    8.10
  -2  11   5   70.59   11.00
  -2  11   5   75.89    7.50
   2  11  -5   72.39   13.40
   2  11  -5   61.49    9.70
  -2  11   5   51.09    8.80
  -1 -11   5  223.38   12.50
   1 -11  -5  219.68   11.40
  -1 -11   5  235.78   13.10
  -1 -11   5  239.58   15.20
  -1 -11   5  205.08   15.00
   1 -11  -5  215.28   13.90
   1 -11  -5  244.88   15.20
   1 -11  -5  219.48   11.30
  -1  11   5  223.28   13.30
   1  11  -5  278.07   24.40
   1  11  -5  226.08   18.00
  -1  11   5  252.87   17.40
   1  11  -5  230.78   15.20
  -1  11   5  225.48   17.10
   0 -11   5  238.48   17.00
   0 -11   5  240.68   15.00
   0 -11  -5  249.78   15.10
   0 -11  -5  234.78   13.30
   0 -11  -5  256.87   16.00
   0 -11   5  234.38   11.70
   0  11  -5  235.88   14.90
   0  11  -5  248.48   17.70
   0  11  -5  221.48   16.50
   0  11   5  252.27   18.20
   0  11   5  278.67   19.60
   0  11   5  230.18   13.70
   1 -11   5  305.97   10.20
  -1 -11  -5  313.47   18.30
  -1 -11  -5  320.07   15.40
   1 -11   5  311.97   16.90
  -1 -11  -5  323.37   18.30
  -1 -11  -5  316.97   16.60
  -1  11  -5  295.87   16.10
   1  11   5  323.37   28.10
  -1  11  -5  290.67   17.70
  -1  11  -5  298.57   18.50
   1  11   5  328.07   21.60
  -2 -11  -5   60.79    9.40
  -2 -11  -5   77.69   11.80
   2 -11   5   69.99    7.30
   2 -11   5   72.39    7.30
  -2 -11  -5   72.69   11.10
  -2  11  -5   63.09   10.40
  -2  11  -5   58.69    8.50
   2  11   5   52.89   10.10
   2  11   5   86.19   14.70
  -2  11  -5   78.19   10.20
   3 -11   5   74.59    6.80
  -3 -11  -5   72.29   10.60
  -3 -11  -5   68.79   10.90
   3 -11   5   77.29    6.80
  -3 -11  -5   71.49   11.90
  -3 -11  -5   90.79   11.60
  -3  11  -5   72.19    8.70
  -3  11  -5   73.29    7.70
   3  11   5   92.59   16.30
  -3  11  -5   71.49    7.10
   3  11   5   92.19   15.40
  -1 -12   5   29.40    8.00
   1 -12  -5   42.70    5.90
  -1 -12   5   35.20    6.50
  -1 -12   5   44.50    8.90
  -1 -12   5   44.50    7.40
   1 -12  -5   55.99    9.50
   1  12  -5   56.39   12.60
   1  12  -5   52.49    9.60
  -1  12   5   53.99   10.70
  -1  12   5   38.10    6.90
   1  12  -5   17.50    6.50
  -1  12   5   56.29   10.70
   0 -12  -5   89.79    8.20
   0 -12   5   84.69   11.60
   0 -12  -5   90.89   10.70
   0 -12   5   65.49    9.40
   0 -12  -5   95.59   10.20
   0 -12  -5   84.29   11.50
   0 -12   5   88.59    7.60
   0 -12   5   76.99    6.70
   0  12  -5   65.19   10.20
   0  12  -5  100.69   15.70
   0  12   5   81.89   10.90
   0  12   5   88.59   13.00
   0  12   5   88.99   13.90
   0  12  -5   87.19    8.90
  -1 -12  -5   14.00    5.20
  -1 -12  -5   29.00    6.60
  -1 -12  -5   26.10    6.30
  -1 -12  -5   17.50    4.60
  -1  12  -5   11.00    4.50
  -1  12  -5   20.50    6.50
   1  12   5   25.50    8.40
  -1  12  -5   10.80    5.10
   1  12   5   16.80    7.70
  -7   0   6    6.40    3.20
  -7   0   6    4.90    3.20
  -7   0   6   -1.00    2.30
   7   0  -6    2.50    2.40
   7   0  -6    0.60    2.00
  -6   0   6  735.13   23.50
  -6   0   6  759.02   26.80
   6   0  -6  778.52   25.40
   6   0  -6  775.92   23.30
   5   0  -6    2.80    1.80
   5   0  -6    0.90    2.50
  -5   0   6   -1.20    1.80
  -5   0   6    1.10    2.30
  -5   0   6    1.30    2.60
  -4   0   6 2880.71   63.49
   4   0  -6 2970.50   60.19
   4   0  -6 2978.40   62.99
  -4   0   6 2962.50   60.69
  -4   0   6 3085.29   59.89
   4   0  -6 2867.81   55.99
   3   0  -6    0.50    1.40
   3   0  -6    0.70    1.80
  -3   0   6   -1.10    1.40
   3   0  -6   -1.60    1.40
  -3   0   6   -1.00    1.60
  -3   0   6   -1.10    1.80
  -2   0   6 1178.28   28.60
  -2   0   6 1184.88   27.10
   2   0  -6 1138.99   28.30
   2   0  -6 1146.99   26.80
  -2   0   6 1126.29   25.50
   2   0  -6 1113.59   25.30
   1   0  -6   -1.90    1.00
  -1   0   6    2.00    3.10
   1   0  -6   -2.50    1.50
  -1   0   6   -1.70    1.20
  -1   0   6   -1.20    1.60
   1   0  -6   -2.80    1.00
  -1   0  -6   -0.40    1.60
   1   0   6   -3.20    1.20
   1   0   6   -3.70    1.30
  -1   0  -6   -3.90    1.10
   1   0   6   -3.50    0.90
  -1   0  -6   -2.00    1.60
  -2   0  -6 3183.78   61.99
   2   0   6 3185.28   59.89
  -2   0  -6 3166.58   59.99
   2   0   6 3149.88   61.19
  -2   0  -6 3122.39   58.69
   2   0   6 3258.17   56.59
  -3   0  -6   -0.10    1.20
   3   0   6    0.50    1.60
  -3   0  -6   -0.30    1.30
   3   0   6   -0.30    1.30
  -3   0  -6   -1.50    1.30
  -4   0  -6    3.40    1.70
   4   0   6    3.40    1.90
   4   0   6    7.40    2.60
  -4   0  -6    1.80    1.70
  -4   0  -6    1.80    1.80
   5   0   6    0.30    1.60
  -5   0  -6    1.30    1.80
  -5   0  -6    0.20    1.60
   5   0   6    0.40    1.60
  -5   0  -6    2.40    2.00
   6   0   6 2627.44   51.49
  -6   0  -6 2606.34   51.29
  -6   0  -6 2548.55   54.79
  -6   0  -6 2634.74   53.59
  -6   0  -6 2582.54   50.89
   6   0   6 2508.95   51.29
  -7   0  -6    3.20    2.80
  -7   0  -6   -1.20    2.40
   7  -1  -6   26.30    4.50
  -7  -1   6   23.70    5.70
  -7  -1   6   27.90    5.70
  -7  -1   6   20.20    5.70
  -7   1   6   29.30    5.80
   7   1  -6   20.40    8.10
  -7   1   6   27.90    4.80
   7   1  -6   26.10    5.10
  -7   1   6   28.20    5.70
   6  -1  -6   49.20    7.00
   6  -1  -6   59.89    5.60
  -6  -1   6   51.29    9.00
  -6  -1   6   55.69    7.50
  -6  -1   6   55.69    7.50
  -6   1   6   57.49    7.30
  -6   1   6   51.49    6.40
   6   1  -6   58.89    7.20
   6   1  -6   48.30    7.70
  -6   1   6   60.39    8.40
  -5  -1   6 1966.30   49.10
   5  -1  -6 1876.71   41.90
  -5  -1   6 1909.21   43.90
  -5  -1   6 1913.71   44.90
   5  -1  -6 1912.91   44.70
  -5   1   6 1899.31   42.90
  -5   1   6 1922.91   42.30
   5   1  -6 1921.51   47.30
  -5   1   6 1837.82   45.60
   4  -1  -6  631.94   20.20
  -4  -1   6  656.73   19.40
  -4  -1   6  624.24   20.00
   4  -1  -6  650.73   18.80
  -4  -1   6  624.94   22.40
  -4   1   6  589.64   20.10
   4   1  -6  648.84   19.80
  -4   1   6  638.84   19.00
   4   1  -6  637.94   17.60
   4   1  -6  662.23   22.10
  -4   1   6  629.24   18.00
  -3  -1   6 1634.84   36.60
   3  -1  -6 1550.74   34.90
  -3  -1   6 1605.34   35.20
   3  -1  -6 1581.74   34.90
   3  -1  -6 1597.04   36.90
  -3  -1   6 1576.84   38.90
  -3   1   6 1600.44   37.00
  -3   1   6 1549.24   33.60
   3   1  -6 1555.54   34.20
   3   1  -6 1628.84   38.60
  -3   1   6 1566.94   35.20
   3   1  -6 1549.54   35.90
  -2  -1   6 1023.30   24.00
   2  -1  -6 1022.80   22.70
  -2  -1   6 1060.59   25.40
   2  -1  -6 1011.60   25.80
  -2  -1   6 1015.60   27.00
   2  -1  -6 1044.20   24.60
  -2   1   6 1054.79   24.70
   2   1  -6 1013.30   24.90
  -2   1   6 1024.30   23.10
   2   1  -6 1053.29   27.10
   2   1  -6  998.60   23.80
  -2   1   6 1000.70   25.60
   0  -1   6  107.49    4.80
   0  -1  -6   97.29    6.20
   0  -1   6  102.69    5.70
   0  -1  -6  102.29    5.80
   0  -1   6  102.19    6.00
   0   1   6  103.79    4.90
   0   1  -6   98.69    5.70
   0   1   6   92.49    5.50
   0   1  -6   94.19    5.50
  -1  -1  -6 4495.85   83.49
  -1  -1  -6 4494.15   87.09
   1  -1   6 4675.83   85.19
  -1  -1  -6 4521.35   85.19
   1  -1   6 4725.93   81.69
   1   1   6 4842.82   85.59
   1   1   6 4585.64   86.89
  -1   1  -6 4760.82   85.69
   1   1   6 4681.83   85.29
  -1   1  -6 4597.44   83.99
  -1   1  -6 4582.54   82.39
   2  -1   6  193.38    7.60
   2  -1   6  186.48    6.90
  -2  -1  -6  188.18    7.30
  -2  -1  -6  185.28    9.20
  -2  -1  -6  191.98    8.30
   2   1   6  176.38    9.30
   2   1   6  203.98    9.30
  -2   1  -6  178.88    7.00
   2   1   6  201.88    6.80
  -2   1  -6  188.68    6.20
  -2   1  -6  188.68    7.80
  -3  -1  -6 3261.37   63.99
  -3  -1  -6 3347.36   62.59
  -3  -1  -6 3290.87   66.89
   3  -1   6 3254.27   61.79
   3  -1   6 3298.67   60.79
  -3   1  -6 3277.27   60.99
   3   1   6 3363.56   64.69
   3   1   6 3274.67   65.99
  -3   1  -6 3293.37   62.79
  -3   1  -6 3341.77   60.19
   4  -1   6  101.69    5.20
  -4  -1  -6  108.89    6.70
  -4  -1  -6  100.99    6.60
   4  -1   6  108.99    5.60
  -4  -1  -6   96.79    6.00
  -4   1  -6  103.59    4.90
   4   1   6  108.79    7.90
  -4   1  -6  108.89    5.30
   4   1   6  109.69    7.60
  -4   1  -6  103.89    5.00
  -5  -1  -6  282.77   11.40
  -5  -1  -6  286.77   12.20
  -5  -1  -6  267.27   11.10
  -5  -1  -6  287.27   11.80
   5   1   6  258.17   12.70
  -5   1  -6  286.47    9.80
  -5   1  -6  268.87    8.50
   5   1   6  270.97   12.40
  -6  -1  -6   17.20    3.70
  -6  -1  -6   12.20    4.00
  -6  -1  -6    7.60    3.00
  -6  -1  -6   13.00    3.30
  -6   1  -6   11.90    3.00
  -6   1  -6   14.50    3.10
   6   1   6   12.50    3.60
  -7  -1  -6  115.29    7.60
  -7  -1  -6  121.39    7.30
  -7  -1  -6  103.89    8.10
  -7  -1  -6  104.99    8.80
  -7   1  -6   97.59    7.40
  -7   1  -6  105.19    7.00
  -7  -2   6   27.40    5.50
  -7  -2   6   15.90    4.90
  -7  -2   6   18.70    5.10
   7   2  -6   15.90    5.10
   7   2  -6   22.00    5.00
  -7   2   6   17.30    4.50
  -7   2   6   18.60    4.40
  -7   2   6   14.90    4.10
  -6  -2   6    1.80    2.50
  -6  -2   6   21.90    5.00
   6  -2  -6    3.80    1.90
  -6  -2   6    1.60    2.70
  -6   2   6    3.50    2.40
  -6   2   6   -0.10    1.90
  -6   2   6    1.10    2.40
   6   2  -6    0.20    1.80
   6   2  -6    2.00    2.40
   5  -2  -6    0.70    2.00
  -5  -2   6   -0.30    2.60
  -5  -2   6    6.20    2.50
   5  -2  -6    0.70    1.60
  -5  -2   6    1.70    2.20
  -5   2   6   -1.90    1.90
  -5   2   6   -0.40    1.90
  -5   2   6    3.40    2.20
   5   2  -6   -1.30    1.60
   5   2  -6    2.80    2.90
   4  -2  -6  134.79    7.50
  -4  -2   6  131.49    8.50
  -4  -2   6  132.09    8.90
   4  -2  -6  129.99    8.10
  -4  -2   6  153.58   10.80
   4   2  -6  125.49    8.60
  -4   2   6  141.09    8.60
  -4   2   6  128.39    7.60
   4   2  -6  144.69   10.30
  -4   2   6  139.89    7.30
   4   2  -6  142.29    7.90
  -3  -2   6   98.69    8.30
   3  -2  -6  101.79    7.00
   3  -2  -6  109.99    4.80
  -3  -2   6  106.39    6.90
  -3  -2   6  105.79    7.40
   3  -2  -6  114.99    6.70
   3   2  -6  104.39    8.00
   3   2  -6  102.79    6.70
  -3   2   6  108.59    5.90
  -3   2   6  106.79    7.10
  -3   2   6  100.69    6.40
   3   2  -6  104.89    7.30
  -2  -2   6  155.58    9.50
  -2  -2   6  147.89    7.50
  -2  -2   6  140.49    8.10
   2  -2  -6  152.18    8.20
   2  -2  -6  146.29    6.40
   2  -2  -6  155.48    7.70
   2   2  -6  139.29    8.00
  -2   2   6  151.38    7.60
  -2   2   6  142.79    6.50
   2   2  -6  132.49    8.70
   2   2  -6  145.79    7.50
  -2   2   6  156.48    8.30
   1  -2  -6  476.25   14.30
   1  -2  -6  469.25   15.30
  -1  -2   6  477.45   16.00
  -1  -2   6  499.35   13.80
   1  -2  -6  460.95   12.70
  -1  -2   6  507.15   14.90
  -1   2   6  475.45   14.20
   1   2  -6  486.25   16.10
  -1   2   6  483.15   12.90
   1   2  -6  464.55   14.50
  -1   2   6  453.05   15.10
   1   2  -6  479.65   13.90
   0  -2   6  716.73   18.00
   0  -2   6  704.23   19.30
   0  -2  -6  691.33   18.40
   0  -2  -6  691.83   16.90
   0  -2  -6  704.43   20.00
   0   2   6  714.63   18.50
   0   2   6  715.53   17.10
   0   2  -6  673.53   17.70
   0   2  -6  709.33   17.00
   0   2   6  691.53   19.60
   1  -2   6  216.28    8.60
   1  -2   6  234.38    9.50
  -1  -2  -6  220.88   10.40
   1  -2   6  217.98    6.20
  -1  -2  -6  230.78    9.50
  -1  -2  -6  208.58    8.00
   1   2   6  214.98    8.00
   1   2   6  218.78    9.20
  -1   2  -6  227.08    8.10
  -1   2  -6  219.88    7.20
  -1   2  -6  226.68    8.70
   1   2   6  210.48   10.00
  -2  -2  -6  211.68   10.80
  -2  -2  -6  205.98    9.20
  -2  -2  -6  200.48    8.20
   2  -2   6  204.68    7.00
   2  -2   6  201.58    7.60
  -2   2  -6  203.68    6.30
  -2   2  -6  212.58    7.20
   2   2   6  200.98   10.30
  -2   2  -6  206.68    7.70
   2   2   6  216.98    9.50
   2   2   6  222.28    8.00
  -3  -2  -6  558.54   19.50
  -3  -2  -6  569.24   16.20
   3  -2   6  569.24   12.80
   3  -2   6  557.34   13.20
  -3  -2  -6  582.14   17.70
  -3  -2  -6  567.34   17.00
  -3   2  -6  573.54   12.80
   3   2   6  559.94   19.70
   3   2   6  570.74   18.30
   3   2   6  568.84   19.20
  -3   2  -6  576.04   14.30
  -3   2  -6  592.94   13.10
  -4  -2  -6  118.29    7.80
  -4  -2  -6  117.09    7.70
  -4  -2  -6  116.19    7.00
   4   2   6  106.79    8.40
   4   2   6  113.29    8.90
  -5  -2  -6 4742.23   91.89
  -5  -2  -6 4705.23   91.29
  -5  -2  -6 4700.63   90.59
  -5  -2  -6 4615.14   92.09
   5   2   6 4692.43   95.69
   5   2   6 4666.63   94.69
  -6  -2  -6   20.20    6.00
  -6  -2  -6   26.30    5.20
  -6  -2  -6   27.10    5.30
  -6  -2  -6   22.90    4.20
  -6   2  -6   23.30    3.20
  -6   2  -6   22.50    3.60
   6   2   6   20.70    5.00
   7  -3  -6   33.10    3.20
  -7  -3   6   40.70    7.20
  -7  -3   6   47.40   10.80
   7   3  -6   32.10    6.60
  -7   3   6   34.70    5.10
  -7   3   6   30.40    5.40
  -7   3   6   35.90    4.20
   6  -3  -6  222.68    9.80
   6  -3  -6  204.98    8.70
  -6  -3   6  188.68   14.60
  -6  -3   6  202.48   12.60
  -6  -3   6  166.28   11.90
   6   3  -6  211.08   14.30
  -6   3   6  214.08   11.00
  -6   3   6  190.98    9.80
   6   3  -6  221.48   13.00
  -6   3   6  178.58    8.60
  -5  -3   6   45.10    7.40
  -5  -3   6   33.40    6.00
  -5  -3   6   63.09   10.70
   5  -3  -6   46.10    5.30
  -5   3   6   39.80    5.10
   5   3  -6   40.10    5.80
  -5   3   6   43.30    6.60
   5   3  -6   45.30    8.00
   5   3  -6   39.10    6.40
  -5   3   6   41.30    5.10
   4  -3  -6  688.23   20.20
  -4  -3   6  650.73   22.10
  -4  -3   6  664.33   25.20
   4  -3  -6  667.93   18.70
  -4  -3   6  658.83   21.40
   4   3  -6  704.53   22.50
  -4   3   6  682.93   18.30
   4   3  -6  652.83   24.20
  -4   3   6  654.13   20.30
  -4   3   6  673.93   18.90
   4   3  -6  667.03   20.50
   3  -3  -6  125.39    4.60
   3  -3  -6  112.99    7.30
  -3  -3   6  109.79    8.10
   3  -3  -6  101.69    6.60
  -3  -3   6  131.69    8.10
  -3  -3   6  128.59    9.80
   3   3  -6  112.89    7.90
   3   3  -6  116.69    9.10
  -3   3   6  109.29    6.70
  -3   3   6  110.99    6.00
  -3   3   6  104.89    7.10
   3   3  -6  126.29    7.80
   2  -3  -6  373.66   11.00
  -2  -3   6  388.56   16.40
   2  -3  -6  392.16   14.20
   2  -3  -6  380.66   13.00
  -2  -3   6  404.36   14.60
  -2  -3   6  415.86   13.80
  -2   3   6  421.06   12.10
   2   3  -6  384.56   14.20
   2   3  -6  394.96   13.70
   2   3  -6  395.06   16.20
  -2   3   6  390.56   13.00
  -2   3   6  386.16   14.10
  -1  -3   6 1035.70   25.50
   1  -3  -6 1007.70   24.80
   1  -3  -6 1059.69   27.80
  -1  -3   6  996.10   27.60
   1  -3  -6 1000.10   22.70
  -1  -3   6 1050.09   24.30
  -1   3   6  979.20   26.00
   1   3  -6 1022.90   24.60
  -1   3   6 1015.00   24.80
   1   3  -6 1043.10   27.70
  -1   3   6 1010.20   23.10
   1   3  -6 1022.10   25.40
   0  -3   6 3341.17   63.19
   0  -3  -6 3270.97   66.89
   0  -3   6 3308.67   65.49
   0  -3   6 3388.96   61.29
   0  -3  -6 3157.98   63.79
   0  -3  -6 3196.38   61.79
   0   3  -6 3260.27   63.09
   0   3  -6 3276.17   61.99
   0   3   6 3374.26   64.39
   0   3   6 3135.39   65.99
   0   3   6 3293.27   62.19
   0   3  -6 3304.97   65.19
   1  -3   6 4212.58   71.49
  -1  -3  -6 3971.20   77.79
   1  -3   6 4100.89   76.69
   1  -3   6 3997.00   74.69
  -1  -3  -6 4076.89   75.89
  -1  -3  -6 4023.40   81.29
   1   3   6 4045.60   77.99
  -1   3  -6 3999.80   73.69
  -1   3  -6 4101.09   76.39
  -1   3  -6 4001.50   74.59
   1   3   6 4125.29   75.79
   1   3   6 3927.01   80.39
  -2  -3  -6 2998.60   60.09
  -2  -3  -6 3027.50   65.69
  -2  -3  -6 2957.30   61.99
   2  -3   6 3039.10   56.69
   2  -3   6 3183.48   58.09
  -2   3  -6 3076.99   55.79
   2   3   6 3102.49   59.39
   2   3   6 3156.78   62.69
   2   3   6 2980.60   64.79
  -2   3  -6 3164.28   58.19
  -2   3  -6 3134.39   56.69
  -3  -3  -6   75.59    6.40
  -3  -3  -6   80.89    6.50
  -3  -3  -6   78.29    5.70
   3   3   6   72.59    7.50
   3   3   6   80.59    7.40
  -4  -3  -6  543.65   18.90
  -4  -3  -6  561.54   19.00
  -4  -3  -6  524.45   17.50
   4   3   6  568.74   22.20
   4   3   6  560.14   21.10
  -5  -3  -6  237.68   12.20
  -5  -3  -6  235.58   12.30
  -5  -3  -6  237.88   11.60
   5   3   6  245.98   14.40
   5   3   6  236.88   13.80
  -6  -3  -6  373.86   17.20
  -6  -3  -6  394.66   16.50
  -6  -3  -6  400.06   16.40
  -6  -3  -6  376.26   16.70
   6   3   6  369.96   18.00
   6   3   6  357.76   18.20
  -6  -4   6  400.46   18.70
   6  -4  -6  382.36   12.60
   6  -4  -6  410.16   11.80
  -6  -4   6  384.76   18.60
  -6  -4   6  377.56   21.90
  -6   4   6  422.66   14.70
  -6   4   6  406.36   12.40
   6   4  -6  387.56   18.40
   6   4  -6  447.26   22.40
  -6   4   6  392.06   14.50
   5  -4  -6   89.99    5.90
  -5  -4   6  104.59    9.50
   5  -4  -6   78.49    6.00
  -5  -4   6   82.19    8.30
  -5  -4   6   96.99   10.70
   5   4  -6   79.29    7.20
   5   4  -6   92.19    8.50
  -5   4   6   86.69    5.90
  -5   4   6   96.39    6.80
   5   4  -6   89.09   12.20
  -5   4   6   81.69    6.10
  -4  -4   6  236.38   15.20
  -4  -4   6  238.28   12.50
  -4  -4   6  234.28   13.10
   4  -4  -6  233.38    9.90
   4  -4  -6  204.68   10.20
   4   4  -6  204.48   12.40
  -4   4   6  210.68   10.40
   4   4  -6  211.28   14.20
  -4   4   6  240.88   10.00
   4   4  -6  223.68   11.60
  -4   4   6  219.78    9.30
  -3  -4   6   99.99    9.50
   3  -4  -6   97.89    6.70
   3  -4  -6   97.99    7.00
  -3  -4   6  102.59    7.70
  -3  -4   6   84.29    7.50
  -3   4   6  101.89    7.10
   3   4  -6   97.49    8.00
   3   4  -6  123.49    9.90
  -3   4   6  100.59    6.50
   3   4  -6  108.99    7.80
  -3   4   6   91.59    5.60
  -2  -4   6  873.51   28.20
   2  -4  -6  903.61   23.50
   2  -4  -6  906.61   20.50
  -2  -4   6  916.41   24.30
   2  -4  -6  913.21   25.20
  -2  -4   6  953.10   25.70
  -2   4   6  929.91   23.40
   2   4  -6  909.71   25.40
  -2   4   6  901.61   25.10
  -2   4   6  905.91   21.80
   2   4  -6  889.61   24.40
  -1  -4   6  840.82   25.70
  -1  -4   6  850.31   21.70
   1  -4  -6  831.92   20.00
   1  -4  -6  865.41   22.60
   1  -4  -6  879.01   24.80
  -1  -4   6  831.32   23.00
  -1   4   6  841.12   20.70
   1   4  -6  805.62   24.80
  -1   4   6  844.22   24.10
   1   4  -6  813.22   22.10
   1   4  -6  817.52   22.70
  -1   4   6  856.51   22.40
   0  -4  -6  116.59    8.50
   0  -4  -6  111.99    7.40
   0  -4   6  127.79    7.30
   0  -4  -6  117.39    6.40
   0  -4   6  119.49    8.00
   0  -4   6  115.29    6.00
   0   4  -6  124.09    8.10
   0   4  -6  109.59    6.80
   0   4   6  115.39    7.20
   0   4   6  119.89    8.50
   0   4  -6  110.89    6.50
   1  -4   6  571.54   15.80
  -1  -4  -6  575.04   20.60
   1  -4   6  573.74   12.90
   1  -4   6  571.04   17.50
   1  -4   6  580.34   12.90
  -1  -4  -6  555.74   16.50
  -1   4  -6  578.64   15.70
   1   4   6  611.74   17.00
   1   4   6  604.54   18.80
   1   4   6  585.04   20.40
  -1   4  -6  556.44   15.10
  -1   4  -6  610.94   17.60
  -2  -4  -6   33.00    5.90
   2  -4   6   46.30    3.80
   2  -4   6   42.40    3.90
  -2  -4  -6   54.09    9.90
  -2  -4  -6   36.80    4.90
   2   4   6   50.99    4.60
  -2   4  -6   45.40    3.60
  -2   4  -6   44.30    3.30
   2   4   6   53.19    7.80
  -2   4  -6   42.90    3.90
  -3  -4  -6   49.99    6.60
  -3  -4  -6   45.30    6.20
  -3  -4  -6   45.70    6.10
  -3  -4  -6   65.69    5.80
   3   4   6   58.09    8.90
   3   4   6   56.19    8.50
  -4  -4  -6   89.29    7.80
  -4  -4  -6   96.39    7.50
  -4  -4  -6   92.29    8.10
  -4  -4  -6   87.89    7.70
   4   4   6   74.99    8.30
   4   4   6   93.49    9.50
  -5  -4  -6  109.79    9.00
  -5  -4  -6   94.89    8.50
  -5  -4  -6  109.79    8.90
  -5  -4  -6   89.79    7.80
   5   4   6  117.69   11.00
  -6  -4  -6  310.47   16.00
  -6  -4  -6  327.47   15.60
  -6  -4  -6  369.16   18.10
  -6  -4  -6  338.37   16.80
   6   4   6  323.07   18.40
   6   4   6  355.86   18.80
  -6  -5   6   58.19    8.40
  -6  -5   6   48.60   10.80
   6   5  -6   55.59   10.90
  -6   5   6   51.39    4.70
  -6   5   6   46.40    3.50
  -6   5   6   50.29    5.30
  -5  -5   6  513.75   20.90
  -5  -5   6  523.15   21.80
  -5  -5   6  508.15   25.50
   5  -5  -6  507.05   16.20
   5   5  -6  521.65   21.40
  -5   5   6  483.15   14.80
   5   5  -6  506.15   19.30
  -5   5   6  484.25   16.70
  -5   5   6  510.35   15.90
   5   5  -6  500.85   24.20
   4  -5  -6   92.99    6.50
   4  -5  -6   94.19    6.90
  -4  -5   6  113.39   16.30
  -4  -5   6   93.49    8.40
  -4  -5   6  100.89   10.80
   4   5  -6   97.49   13.40
   4   5  -6   92.29    8.10
   4   5  -6  102.29   10.70
  -4   5   6   89.19    7.00
  -4   5   6  107.99    6.70
  -4   5   6   99.49    6.40
   3  -5  -6 4004.50   77.39
   3  -5  -6 4049.29   80.09
  -3  -5   6 3967.10   88.39
  -3  -5   6 3979.90   82.69
  -3  -5   6 3959.30   81.09
   3   5  -6 4063.89   82.79
  -3   5   6 4078.19   75.79
   3   5  -6 3886.61   86.89
   3   5  -6 4011.70   81.19
  -3   5   6 3981.60   79.89
  -3   5   6 3927.51   76.99
  -2  -5   6  366.16   15.30
   2  -5  -6  368.66   11.10
   2  -5  -6  378.96   11.60
  -2  -5   6  375.26   18.00
  -2  -5   6  384.86   14.70
   2  -5  -6  390.66   15.50
   2  -5  -6  384.06   13.90
  -2   5   6  374.96   15.00
  -2   5   6  389.46   13.70
   2   5  -6  368.96   17.40
   2   5  -6  362.66   14.60
   2   5  -6  319.17   14.40
  -2   5   6  395.36   12.80
   1  -5  -6   12.40    2.70
  -1  -5   6    9.60    3.40
   1  -5  -6   18.40    4.90
   1  -5  -6   12.60    2.90
  -1  -5   6   20.50    4.00
   1  -5  -6   16.60    3.80
  -1  -5   6   15.70    3.90
  -1   5   6   13.00    3.10
   1   5  -6   14.50    3.80
  -1   5   6   18.40    3.80
   1   5  -6   20.50    5.20
  -1   5   6   12.90    2.80
   0  -5  -6  184.08    8.40
   0  -5  -6  193.98   10.10
   0  -5  -6  187.98    9.20
   0  -5   6  181.48   10.60
   0  -5  -6  176.98   11.00
   0  -5   6  192.08    9.40
   0  -5   6  182.78    7.90
   0  -5   6  174.88    7.50
   0   5  -6  176.58    9.00
   0   5   6  188.48    8.90
   0   5  -6  187.18   10.60
   0   5   6  184.58    9.90
   0   5  -6  185.68    8.90
   0   5   6  185.78   11.10
   1  -5   6  164.78    9.20
  -1  -5  -6  158.58    9.50
   1  -5   6  156.98    7.80
  -1  -5  -6  160.18   11.00
   1  -5   6  172.98    5.90
   1  -5   6  155.18    5.60
  -1  -5  -6  161.68    9.00
  -1  -5  -6  179.08    8.70
   1   5   6  173.18   10.10
   1   5   6  176.38   11.10
  -1   5  -6  153.88    8.70
   1   5   6  168.08    8.60
  -1   5  -6  158.08    7.70
  -1   5  -6  152.78    7.50
  -2  -5  -6  207.28   10.80
  -2  -5  -6  199.88   10.70
  -2  -5  -6  183.88   10.80
  -2  -5  -6  170.78   12.00
   2  -5   6  190.88    8.70
  -2  -5  -6  180.18    9.50
   2  -5   6  195.58    7.80
  -2   5  -6  196.48    7.60
  -2   5  -6  193.08    7.60
   2   5   6  189.28   11.70
   2   5   6  186.48    9.30
   2   5   6  180.38   12.30
  -2   5  -6  193.08    8.60
   2   5   6  217.78   13.50
  -3  -5  -6    3.70    3.10
  -3  -5  -6    0.80    2.10
  -3  -5  -6   -0.10    2.50
  -3  -5  -6    7.00    3.50
   3   5   6    6.70    3.60
  -3   5  -6    3.30    1.40
   3   5   6   -1.20    3.10
  -3   5  -6    1.70    1.50
  -4  -5  -6  198.58   11.90
  -4  -5  -6  207.48   12.40
  -4  -5  -6  202.38   12.40
  -4  -5  -6  181.48   10.80
   4   5   6  228.38   15.10
  -5  -5  -6  255.77   14.60
  -5  -5  -6  247.78   13.20
  -5  -5  -6  257.87   14.20
  -5  -5  -6  238.18   13.80
   5   5   6  237.78   15.70
   5   5   6  253.37   17.00
  -6  -5  -6   57.89    8.80
  -6  -5  -6   65.09    9.40
  -6  -5  -6   64.99    9.10
   6   5   6   59.59   11.50
   6   5   6   71.89   11.40
  -6  -6   6  374.76   19.70
  -6  -6   6  330.17   22.20
  -6  -6   6  333.77   18.20
   6   6  -6  330.97   21.40
  -6   6   6  359.06   13.40
   6   6  -6  343.07   18.80
  -5  -6   6  117.99   12.80
  -5  -6   6  101.39    9.80
  -5  -6   6  127.89   11.30
   5  -6  -6  107.79    6.80
   5  -6  -6  108.29    6.40
   5   6  -6  129.49   11.10
   5   6  -6  112.59   11.60
  -5   6   6  116.29    7.10
  -5   6   6  117.49    7.70
  -5   6   6  109.29    6.50
  -4  -6   6  271.07   15.30
  -4  -6   6  265.27   14.40
  -4  -6   6  317.57   19.50
   4  -6  -6  274.47   11.40
   4  -6  -6  271.97   12.30
  -4   6   6  273.37   11.00
   4   6  -6  281.97   17.90
  -4   6   6  273.87   12.50
   4   6  -6  253.87   14.00
  -4   6   6  260.97   11.00
   4   6  -6  303.17   15.80
   3  -6  -6  775.22   24.10
  -3  -6   6  739.73   29.50
  -3  -6   6  700.43   25.10
  -3   6   6  758.52   23.70
  -3   6   6  738.03   20.50
   3   6  -6  776.32   27.90
   3   6  -6  777.52   29.20
   3   6  -6  767.12   25.70
  -2  -6   6 1211.58   38.00
  -2  -6   6 1284.47   32.60
   2  -6  -6 1251.97   31.30
   2  -6  -6 1212.18   26.70
   2  -6  -6 1273.97   27.70
  -2  -6   6 1231.08   33.70
   2  -6  -6 1265.77   34.20
   2   6  -6 1228.58   32.90
   2   6  -6 1243.48   33.80
  -2   6   6 1244.18   31.10
  -2   6   6 1265.77   29.70
   2   6  -6 1176.18   36.70
  -2   6   6 1160.08   32.80
  -1  -6   6   37.60    7.00
   1  -6  -6   39.00    5.60
   1  -6  -6   43.20    5.20
  -1  -6   6   42.50    5.10
  -1  -6   6   35.40    5.00
   1  -6  -6   35.50    4.40
  -1  -6   6   49.90    6.80
   1  -6  -6   51.09    7.70
  -1   6   6   36.50    5.50
  -1   6   6   46.70    7.40
   1   6  -6   51.89    6.80
   1   6  -6   35.60    5.50
  -1   6   6   42.50    5.30
   1   6  -6   46.60    7.80
   0  -6   6 2346.17   47.60
   0  -6  -6 2326.27   55.99
   0  -6   6 2341.57   50.49
   0  -6  -6 2368.66   48.70
   0  -6  -6 2385.86   50.49
   0  -6   6 2303.17   46.80
   0  -6   6 2348.36   54.69
   0  -6  -6 2243.68   51.49
   0   6  -6 2325.47   53.79
   0   6   6 2375.96   52.59
   0   6   6 2334.17   55.29
   0   6  -6 2307.17   49.90
   0   6  -6 2307.77   50.19
   0   6   6 2298.07   49.40
  -1  -6  -6   61.39    5.70
   1  -6   6   56.59    6.30
   1  -6   6   61.59    5.50
  -1  -6  -6   63.09    7.40
   1  -6   6   58.59    3.90
  -1  -6  -6   54.69    8.10
  -1  -6  -6   69.59    7.10
  -1   6  -6   53.79    5.10
  -1   6  -6   62.39    5.40
   1   6   6   72.39    8.70
   1   6   6   54.59    5.50
  -1   6  -6   59.09    6.30
   1   6   6   63.89    8.90
  -2  -6  -6 1478.15   37.80
  -2  -6  -6 1385.76   36.80
  -2  -6  -6 1438.16   35.50
   2  -6   6 1507.55   32.10
   2  -6   6 1449.55   34.10
  -2  -6  -6 1425.46   38.20
   2   6   6 1414.06   42.00
  -2   6  -6 1487.95   31.60
   2   6   6 1461.65   35.40
  -2   6  -6 1511.75   32.40
   2   6   6 1378.66   42.30
  -2   6  -6 1486.85   34.10
  -3  -6  -6  239.48   13.10
   3  -6   6  223.08    7.30
  -3  -6  -6  250.27   13.50
   3  -6   6  243.58    7.30
  -3  -6  -6  252.27   12.40
  -3  -6  -6  255.97   14.00
   3   6   6  245.08   16.30
  -3   6  -6  236.28    8.80
  -3   6  -6  252.47    9.00
  -3   6  -6  242.48    8.60
   3   6   6  225.68   15.10
  -4  -6  -6  419.36   18.70
  -4  -6  -6  473.85   19.90
  -4  -6  -6  439.76   18.00
  -4  -6  -6  437.06   19.60
   4   6   6  470.95   23.90
  -5  -6  -6   -0.70    3.10
  -5  -6  -6    6.00    3.70
  -5  -6  -6    6.50    3.90
  -5  -6  -6    4.00    2.80
   5   6   6    4.50    4.90
   5   6   6    1.00    3.70
  -6  -6  -6  186.68   13.60
  -6  -6  -6  174.88   12.30
  -6  -6  -6  177.28   13.10
  -6  -6  -6  200.18   17.30
   6   6   6  233.98   17.30
   6   6   6  179.08   15.10
  -6  -7   6   32.80    8.30
  -6  -7   6   39.00    7.50
  -6  -7   6   21.20    7.50
   6   7  -6   27.40    7.60
   6   7  -6   27.70    7.40
  -5  -7   6    3.40    3.50
  -5  -7   6    0.00    3.10
   5  -7  -6    4.80    2.20
  -5  -7   6    4.70    4.10
  -5  -7   6   -0.30    2.40
   5  -7  -6    1.80    1.60
   5   7  -6   -0.10    2.90
  -5   7   6    1.50    2.30
   5   7  -6    2.80    3.60
   5   7  -6    1.40    3.20
  -5   7   6    0.80    2.10
   4  -7  -6   26.50    5.20
  -4  -7   6   28.30    8.10
  -4  -7   6   33.90    7.00
  -4  -7   6   18.10    4.90
  -4   7   6   30.50    4.60
   4   7  -6   19.30    6.40
   4   7  -6   23.70    6.30
  -4   7   6   34.30    5.60
  -4   7   6   24.20    4.60
   3  -7  -6  711.73   21.80
  -3  -7   6  689.53   29.90
   3  -7  -6  724.63   24.10
  -3  -7   6  685.03   24.20
  -3  -7   6  715.43   25.90
   3   7  -6  697.63   28.90
  -3   7   6  754.22   24.30
   3   7  -6  709.53   25.60
  -3   7   6  711.03   20.70
  -3   7   6  733.13   22.00
   3   7  -6  717.13   25.10
  -2  -7   6  206.98   15.10
  -2  -7   6  213.58   11.00
   2  -7  -6  208.18    8.30
   2  -7  -6  227.88    9.00
  -2  -7   6  194.08   11.40
   2  -7  -6  227.28   13.10
  -2  -7   6  246.68   13.70
   2   7  -6  218.48   14.80
  -2   7   6  227.48   13.50
  -2   7   6  230.58   10.70
   2   7  -6  208.98   12.60
  -2   7   6  209.88   12.40
   2   7  -6  178.18   17.10
   1  -7  -6 1630.34   43.80
  -1  -7   6 1626.94   37.60
   1  -7  -6 1671.63   37.60
   1  -7  -6 1608.64   40.00
  -1  -7   6 1628.04   45.90
  -1  -7   6 1669.53   41.20
   1  -7  -6 1666.63   36.10
  -1  -7   6 1548.05   38.20
   1   7  -6 1581.64   40.30
  -1   7   6 1650.83   43.60
  -1   7   6 1662.23   40.90
  -1   7   6 1624.04   38.10
   1   7  -6 1632.74   45.00
   1   7  -6 1612.84   40.40
   0  -7  -6  575.24   23.20
   0  -7   6  551.24   16.70
   0  -7  -6  518.35   19.50
   0  -7  -6  540.85   18.50
   0  -7   6  563.24   22.30
   0  -7   6  523.75   16.00
   0  -7  -6  519.25   17.10
   0  -7   6  548.05   19.00
   0   7  -6  558.54   18.90
   0   7  -6  551.84   18.90
   0   7  -6  536.25   21.20
   0   7   6  537.45   22.20
   0   7   6  546.85   18.30
   0   7   6  514.85   20.30
   1  -7   6 4296.47   75.69
  -1  -7  -6 4150.08   84.29
   1  -7   6 4180.98   86.09
  -1  -7  -6 4250.77   86.49
  -1  -7  -6 4197.38   85.29
   1  -7   6 4144.19   75.39
  -1  -7  -6 4106.79   82.29
  -1   7  -6 4166.58   85.29
   1   7   6 4050.79   91.99
  -1   7  -6 4083.49   81.29
  -1   7  -6 4072.39   80.79
   1   7   6 4103.69   82.59
   1   7   6 4099.99   90.99
  -2  -7  -6  173.08   11.20
  -2  -7  -6  165.28   11.90
  -2  -7  -6  215.58   13.30
  -2  -7  -6  195.68   12.40
   2  -7   6  207.08    9.40
  -2   7  -6  203.58   10.50
  -2   7  -6  192.38    8.90
   2   7   6  180.68   14.00
   2   7   6  213.38   11.30
   2   7   6  179.18   14.20
  -2   7  -6  186.38    9.20
   3  -7   6 1934.31   37.30
   3  -7   6 1898.31   37.20
  -3  -7  -6 1812.32   48.40
  -3  -7  -6 1562.64   45.80
  -3  -7  -6 1888.91   51.79
  -3  -7  -6 1879.91   47.40
  -3   7  -6 1896.01   39.40
   3   7   6 1932.91   54.09
  -3   7  -6 1927.21   39.90
   3   7   6 1887.01   54.99
  -3   7  -6 1889.41   40.00
  -4  -7  -6  829.42   29.00
  -4  -7  -6  824.92   27.00
  -4  -7  -6  829.92   28.70
  -4  -7  -6  759.12   28.60
  -4   7  -6  806.52   19.80
   4   7   6  760.92   37.30
   4   7   6  825.12   45.70
  -5  -7  -6  245.88   15.80
  -5  -7  -6  245.78   15.90
  -5  -7  -6  235.08   15.50
  -5  -7  -6  242.68   14.30
   5   7   6  205.08   16.70
   5   7   6  256.07   18.40
   5  -8  -6   36.40    3.90
  -5  -8   6   49.50    9.20
   5  -8  -6   38.70    4.60
  -5  -8   6   35.80    7.10
  -5  -8   6   66.79   13.50
  -5  -8   6   37.70    7.20
  -5   8   6   43.50    6.60
  -5   8   6   35.40    5.50
   5   8  -6   35.80    7.00
   5   8  -6   38.60    7.80
   5   8  -6   34.30    8.40
  -5   8   6   52.69    7.40
  -4  -8   6  412.66   18.50
  -4  -8   6  415.46   19.70
   4  -8  -6  385.86   14.90
   4  -8  -6  386.36   14.10
  -4  -8   6  409.56   24.60
  -4  -8   6  420.96   21.10
  -4   8   6  424.36   17.30
  -4   8   6  412.86   17.90
   4   8  -6  387.76   19.10
   4   8  -6  386.06   23.10
  -4   8   6  420.76   15.60
   4   8  -6  413.76   20.50
  -3  -8   6  172.58   15.20
  -3  -8   6  161.88   11.40
   3  -8  -6  154.58    9.10
  -3  -8   6  146.29   12.10
  -3  -8   6  154.68   12.00
   3  -8  -6  159.78   10.70
  -3   8   6  163.18   10.50
   3   8  -6  145.39   13.60
  -3   8   6  148.69    9.00
   3   8  -6  155.88   12.00
  -2  -8   6   64.99    6.50
   2  -8  -6   68.79    5.20
  -2  -8   6   75.49    9.20
  -2  -8   6   83.89   12.70
   2  -8  -6   69.29    4.90
  -2  -8   6   68.79    9.50
  -2   8   6   73.49    6.60
  -2   8   6   64.29    8.20
   2   8  -6   64.59    8.70
   2   8  -6   52.89    8.30
  -2   8   6   64.29    9.00
   1  -8  -6  239.98   10.50
  -1  -8   6  255.67   11.80
  -1  -8   6  240.48   12.20
  -1  -8   6  245.08   13.80
   1  -8  -6  262.97   13.50
   1  -8  -6  275.27   13.10
   1  -8  -6  242.98   11.40
  -1   8   6  249.58   15.00
  -1   8   6  256.67   12.50
  -1   8   6  257.97   16.00
   1   8  -6  247.78   13.50
   1   8  -6  222.68   12.90
  -1   8   6  234.88   13.80
   1   8  -6  271.97   16.40
   0  -8   6    4.70    3.40
   0  -8  -6    3.90    2.60
   0  -8  -6    2.90    2.60
   0  -8   6    4.80    3.00
   0  -8  -6    3.70    2.30
   0  -8   6    1.50    2.30
   0  -8  -6    0.60    2.80
   0  -8   6    0.90    2.20
   0   8  -6   -0.70    2.60
   0   8  -6    3.40    2.90
   0   8   6    1.20    2.20
   0   8  -6    3.20    3.60
   0   8   6    6.10    3.80
   0   8   6    2.70    3.20
  -1  -8  -6  195.98   12.70
  -1  -8  -6  187.78   12.30
  -1  -8  -6  219.38   12.30
   1  -8   6  223.08    7.90
   1  -8   6  212.08    7.90
  -1  -8  -6  204.38   11.20
  -1   8  -6  236.98   13.90
   1   8   6  186.18   14.40
   1   8   6  213.38   15.60
  -1   8  -6  211.18   11.00
  -1   8  -6  200.98   11.00
   1   8   6  215.98   11.80
   2  -8   6   32.90    5.20
  -2  -8  -6   13.80    4.70
  -2  -8  -6   20.30    5.60
  -2  -8  -6   38.50    7.10
   2  -8   6   26.90    4.40
   2   8   6   26.20    6.90
   2   8   6   19.70    5.50
   2   8   6   32.10    5.90
  -2   8  -6   27.90    5.70
  -2   8  -6   25.50    4.80
  -2   8  -6   23.30    5.10
  -3  -8  -6  302.17   16.20
  -3  -8  -6  278.47   15.90
   3  -8   6  283.47   10.10
  -3  -8  -6  268.67   16.10
   3   8   6  248.28   18.50
   3   8   6  264.67   18.50
  -3   8  -6  299.07   11.80
  -3   8  -6  265.07   11.60
  -3   8  -6  289.47   11.70
  -4  -8  -6   83.29   11.10
  -4  -8  -6   79.29   11.10
  -4  -8  -6   66.49    8.90
  -4  -8  -6   68.09   10.10
   4   8   6   71.69   11.90
  -4   8  -6   81.49    5.90
   4   8   6   94.29   14.10
  -5  -8  -6  909.81   33.10
  -5  -8  -6  949.80   34.70
  -5  -8  -6  899.61   33.10
  -5  -8  -6  955.20   32.10
   5   8   6  879.01   38.20
   5   8   6  926.11   38.70
  -5  -9   6   69.19   11.40
   5  -9  -6   76.49    6.30
   5  -9  -6   79.09    5.90
  -5  -9   6  105.79   22.90
  -5  -9   6   95.79   14.90
  -5   9   6   80.99    7.20
   5   9  -6   86.59   11.60
   5   9  -6   91.09   12.10
  -5   9   6   82.79    7.10
  -5   9   6   89.09    7.50
   5   9  -6   80.09   14.90
  -4  -9   6   -2.60    3.70
   4  -9  -6    2.00    1.90
  -4  -9   6   -3.70    3.70
  -4  -9   6   -4.60    2.90
  -4  -9   6   -1.30    2.20
   4  -9  -6   -1.90    2.00
  -4   9   6   -0.40    2.00
   4   9  -6    4.90    3.80
   4   9  -6    8.90    4.80
   4   9  -6    3.00    5.00
  -4   9   6    1.00    2.40
  -4   9   6    0.70    2.30
  -3  -9   6   21.40    5.50
  -3  -9   6   24.40    5.50
   3  -9  -6   15.20    4.20
  -3  -9   6   24.70    7.90
  -3  -9   6   16.10    8.10
   3  -9  -6   23.00    4.50
  -3   9   6   16.70    4.80
   3   9  -6   30.80    5.70
   3   9  -6   17.40    5.00
  -3   9   6   26.10    5.90
  -3   9   6   20.10    4.20
   3   9  -6   21.00    9.30
   2  -9  -6    4.70    2.00
  -2  -9   6    6.70    3.90
  -2  -9   6    9.00    4.50
   2  -9  -6    5.50    2.30
   2  -9  -6    8.00    3.00
  -2  -9   6    7.80    3.40
   2   9  -6    3.60    2.70
   2   9  -6    2.00    3.00
   2   9  -6   -0.30    2.90
  -2   9   6    7.50    4.30
  -2   9   6    7.80    3.20
  -2   9   6    3.50    3.20
  -1  -9   6   62.89    8.90
   1  -9  -6   42.40    6.70
   1  -9  -6   62.59    8.90
   1  -9  -6   47.10    6.30
   1  -9  -6   54.69    5.50
  -1  -9   6   49.70    6.90
   1   9  -6   52.89    8.10
  -1   9   6   61.79   10.20
   1   9  -6   50.59    7.70
   1   9  -6   46.90    9.20
  -1   9   6   42.00    6.50
  -1   9   6   47.80    9.00
   0  -9  -6  495.05   20.10
   0  -9  -6  506.55   18.10
   0  -9   6  465.25   16.40
   0  -9  -6  504.45   21.00
   0  -9   6  493.45   16.40
   0  -9   6  486.15   19.60
   0   9   6  493.05   24.30
   0   9  -6  496.15   22.70
   0   9   6  486.55   18.80
   0   9  -6  449.95   18.80
   0   9   6  445.16   22.50
   0   9  -6  468.45   19.40
   1  -9   6  528.25   14.40
  -1  -9  -6  550.84   22.70
   1  -9   6  520.35   14.20
  -1  -9  -6  538.95   21.00
  -1  -9  -6  537.05   21.90
   1   9   6  559.74   26.10
  -1   9  -6  526.95   22.40
   1   9   6  550.24   26.80
   1   9   6  524.05   20.20
  -1   9  -6  540.55   22.50
   2  -9   6   52.89    6.70
  -2  -9  -6   36.90    7.40
  -2  -9  -6   39.50    7.40
   2  -9   6   44.00    6.10
  -2  -9  -6   43.90    7.30
   2   9   6   36.80    8.30
  -2   9  -6   48.50    7.50
  -2   9  -6   52.79    7.90
   2   9   6   38.90    6.30
  -2   9  -6   47.80    6.90
   2   9   6   27.30    6.40
  -3  -9  -6  187.48   13.80
   3  -9   6  169.78    8.20
  -3  -9  -6  156.18   14.30
   3  -9   6  174.48    8.20
  -3  -9  -6  187.18   12.20
  -3  -9  -6  184.28   12.80
  -3   9  -6  166.58    9.80
  -3   9  -6  185.08   10.10
  -3   9  -6  175.18    9.90
   3   9   6  182.18   16.60
   3   9   6  165.98   15.40
  -4  -9  -6   35.50    7.00
  -4  -9  -6   43.40    9.20
  -4  -9  -6   41.90    8.30
  -4  -9  -6   25.30    6.10
   4   9   6   29.80    7.30
  -4   9  -6   33.50    5.00
   4   9   6   21.70    7.60
   4 -10  -6  117.79    8.70
   4 -10  -6  111.69    8.00
  -4 -10   6  123.69   13.00
  -4 -10   6  111.49   11.00
  -4 -10   6  108.89   14.60
  -4 -10   6  108.99   10.40
  -4 -10   6  126.69   14.70
  -4  10   6  105.69    8.50
   4  10  -6  126.29   11.70
   4  10  -6  118.49   13.70
   4  10  -6  131.99   11.80
  -4  10   6  124.19   10.00
   4  10  -6   87.89   15.30
  -4  10   6  106.59    9.80
  -3 -10   6   25.20    6.20
  -3 -10   6   23.90    6.90
  -3 -10   6   14.90    5.10
  -3 -10   6   17.00    5.30
   3 -10  -6   25.40    5.00
   3  10  -6   15.70    5.10
  -3  10   6   33.00    7.10
   3  10  -6   29.70    7.70
   3  10  -6   32.50    9.80
  -3  10   6   20.20    5.00
  -3  10   6   13.80    5.20
   2 -10  -6  687.53   18.80
  -2 -10   6  681.83   27.40
  -2 -10   6  683.43   24.80
   2 -10  -6  680.43   24.70
   2 -10  -6  696.43   18.30
  -2 -10   6  686.63   24.20
   2 -10  -6  687.23   24.00
  -2 -10   6  733.83   32.90
   2  10  -6  705.83   27.60
   2  10  -6  686.03   31.20
  -2  10   6  660.93   28.60
  -2  10   6  697.73   27.90
  -2  10   6  696.43   23.70
   2  10  -6  693.33   27.00
   1 -10  -6   40.10    5.70
   1 -10  -6   37.00    6.80
  -1 -10   6   40.00    7.00
   1 -10  -6   39.70    7.30
   1 -10  -6   44.80    6.30
  -1 -10   6   53.39   10.90
  -1 -10   6   40.40    6.40
  -1 -10   6   49.30    8.40
  -1  10   6   35.60    7.20
   1  10  -6   39.00    7.10
   1  10  -6   36.50    7.30
  -1  10   6   38.40    6.70
   1  10  -6   34.60    7.60
  -1  10   6   37.70    8.70
   0 -10   6  979.80   32.00
   0 -10  -6  930.61   28.70
   0 -10  -6  941.41   27.10
   0 -10  -6  901.41   31.40
   0 -10   6  913.81   25.20
   0 -10   6  884.11   25.30
   0 -10   6  916.01   29.90
   0 -10  -6  886.11   30.20
   0  10   6  949.01   29.40
   0  10   6  871.11   40.20
   0  10  -6  872.21   29.70
   0  10  -6  938.31   34.10
   0  10   6  946.71   36.90
  -1 -10  -6  122.99   10.50
  -1 -10  -6  145.69   11.90
   1 -10   6  137.59    6.40
  -1 -10  -6  113.19   10.80
  -1 -10  -6  147.19   10.20
   1 -10   6  159.28   10.80
   1  10   6  144.09   14.30
   1  10   6  149.59   13.90
  -1  10  -6  131.69   10.20
  -1  10  -6  129.19   11.50
  -1  10  -6  144.39   12.00
   1  10   6  135.79   10.50
   2 -10   6  886.81   26.60
  -2 -10  -6  977.40   37.10
  -2 -10  -6  866.71   28.80
   2 -10   6  855.11   26.00
  -2 -10  -6  903.21   32.90
  -2 -10  -6  857.01   30.40
  -2  10  -6  905.51   28.20
   2  10   6  848.92   36.50
  -2  10  -6  885.11   29.50
   2  10   6  995.80   39.70
   3 -10   6  111.89    7.40
  -3 -10  -6  118.59   15.00
  -3 -10  -6   95.99   12.20
   3 -10   6  124.99    7.60
  -3 -10  -6  125.99   10.50
  -3 -10  -6  131.49   11.60
  -3  10  -6  124.59    9.10
   3  10   6  122.89   19.40
  -3  10  -6  124.89    9.00
   3  10   6  127.99   17.60
  -4 -10  -6    8.70    5.30
  -4  10  -6    2.20    2.60
   4  10   6    9.50    7.10
  -3 -11   6  279.57   18.50
  -3 -11   6  288.47   16.30
  -3 -11   6  328.47   17.60
   3 -11  -6  301.17   19.10
  -3 -11   6  276.77   19.10
  -3  11   6  290.07   15.10
  -3  11   6  330.17   19.20
   3  11  -6  291.27   22.90
   3  11  -6  256.77   20.30
  -3  11   6  312.07   17.90
   2 -11  -6   40.60    4.80
  -2 -11   6   41.20    7.20
   2 -11  -6   38.30    6.70
   2 -11  -6   33.40    4.20
  -2 -11   6   44.40    8.50
  -2 -11   6   39.30    7.00
   2 -11  -6   23.50    5.90
  -2 -11   6   45.40    9.10
   2  11  -6   29.40    8.10
   2  11  -6   32.20    7.60
  -2  11   6   38.30    9.30
  -2  11   6   55.89    8.00
   2  11  -6   35.30   10.10
  -2  11   6   48.40    9.30
  -1 -11   6   26.50    5.90
  -1 -11   6   18.10    4.90
   1 -11  -6   16.00    3.60
  -1 -11   6   19.80    4.30
   1 -11  -6   20.20    5.70
  -1 -11   6   25.80    6.90
  -1  11   6    8.80    4.30
  -1  11   6   15.80    9.20
   1  11  -6   15.80    5.40
   1  11  -6   10.20    4.60
  -1  11   6   14.70    6.30
   1  11  -6   14.20    6.60
   0 -11  -6   24.50    6.20
   0 -11   6   18.40    6.30
   0 -11   6   18.60    4.80
   0 -11  -6   21.40    5.00
   0 -11  -6   23.40    5.80
   0 -11   6   11.80    5.10
   0 -11  -6   16.70    4.90
   0 -11   6   22.20    4.70
   0  11   6    9.50    5.50
   0  11  -6   21.00    6.90
   0  11   6   17.50    4.90
   0  11   6   19.00    7.80
   0  11  -6    9.90    4.10
   0  11  -6   16.10    5.40
  -1 -11  -6   79.49   10.90
  -1 -11  -6   91.19   11.70
  -1 -11  -6  105.79    9.90
  -1 -11  -6   91.69    8.50
   1 -11   6   83.39    8.90
  -1  11  -6  117.29   10.40
   1  11   6  118.39   16.70
   1  11   6   95.29    9.70
   1  11   6  116.69   17.60
  -1  11  -6   96.19   10.50
  -1  11  -6   90.69   10.00
  -2 -11  -6  110.29    9.90
   2 -11   6  106.89    8.90
  -2 -11  -6  103.99   10.80
  -2 -11  -6  125.19   12.50
  -2 -11  -6  102.09   13.00
   2 -11   6  112.89    9.00
  -2  11  -6  110.69   10.40
   2  11   6  133.09   18.40
   2  11   6  136.29   19.10
  -2  11  -6  114.19   10.60
  -2  11  -6  102.69    9.60
  -3 -11  -6   89.69   12.40
  -3 -11  -6  111.19   13.90
   3 -11   6   89.69    7.20
   3 -11   6  102.09    7.70
   3  11   6  117.39   17.60
  -3  11  -6   96.09    8.80
   3  11   6   77.69   13.80
  -3  11  -6   84.89    8.40
  -3  11  -6   82.49    7.90
  -1 -12   6   19.20    5.20
  -1 -12   6   24.20    5.30
  -1 -12   6   25.40    7.10
   1 -12  -6   12.20    3.80
  -1 -12   6   36.50    8.00
   1 -12  -6   21.50    4.40
   1  12  -6   10.70    4.80
  -1  12   6   14.90    5.10
  -1  12   6   19.20    7.70
  -1  12   6   19.80    7.30
   1  12  -6   13.60    5.50
   0 -12  -6   32.30    6.30
   0 -12  -6   38.90    7.00
   0 -12  -6   30.50    7.20
   0 -12   6   32.80    6.50
   0 -12   6   21.80    6.60
   0 -12  -6   27.00    7.00
   0  12   6   32.10   10.50
   0  12   6   22.60    5.40
   0  12  -6   29.30    8.20
   0  12  -6   19.10    5.60
   0  12   6   33.20    9.70
   0  12  -6   36.70    8.20
  -1 -12  -6  101.49   13.20
  -1 -12  -6  104.09    9.60
  -1 -12  -6   88.99   12.40
   1  12   6  117.59   17.00
  -1  12  -6  103.09   14.20
  -1  12  -6  107.89   15.00
  -7   0   7  100.89    8.30
  -7   0   7   80.59    8.20
   7   0  -7  101.69    7.90
   7   0  -7   54.09    8.90
  -7   0   7   92.49    9.70
  -6   0   7    0.60    2.50
  -6   0   7    0.80    2.70
   6   0  -7    2.70    2.30
   6   0  -7   -1.30    2.00
  -6   0   7   -1.10    2.00
  -5   0   7   52.79    8.20
   5   0  -7   74.39    7.40
  -5   0   7   75.49    6.70
  -5   0   7   57.29    7.30
  -4   0   7    1.80    2.20
   4   0  -7   -1.30    1.50
  -4   0   7    4.90    2.90
  -4   0   7    2.70    2.40
   4   0  -7    1.00    2.00
   4   0  -7    0.70    1.40
   3   0  -7 7862.91  145.39
  -3   0   7 7716.03  145.39
  -3   0   7 7843.31  142.79
   3   0  -7 7718.23  139.79
   3   0  -7 7770.42  142.29
  -3   0   7 7981.00  141.19
   2   0  -7   -0.70    1.70
   2   0  -7    1.40    2.40
  -2   0   7    1.40    1.60
   2   0  -7    1.10    1.60
  -2   0   7    0.90    2.10
  -2   0   7    2.50    2.40
   1   0  -7   52.19    5.20
   1   0  -7   59.89    6.20
  -1   0   7   51.09    5.10
  -1   0   7   47.30    4.90
  -1   0   7   54.59    4.20
   1   0  -7   57.29    4.30
   0   0  -7   14.90    3.10
   0   0  -7   12.70    2.80
  -1   0  -7 3465.25   64.19
   1   0   7 3442.96   65.79
   1   0   7 3540.95   66.19
  -1   0  -7 3458.05   66.19
   1   0   7 3470.45   67.69
  -1   0  -7 3553.84   68.09
  -2   0  -7   -1.50    1.00
  -2   0  -7   -0.40    1.40
   2   0   7    0.50    1.40
   2   0   7    0.50    1.70
   2   0   7    0.10    0.90
  -2   0  -7    2.30    1.80
  -3   0  -7 2669.93   54.39
   3   0   7 2605.84   51.59
  -3   0  -7 2571.64   50.19
  -3   0  -7 2652.73   51.79
   3   0   7 2584.74   52.89
   4   0   7    0.10    1.40
   4   0   7    4.40    2.40
  -4   0  -7    0.20    1.30
  -4   0  -7    3.60    1.80
  -4   0  -7    0.00    1.70
  -5   0  -7  653.23   18.40
  -5   0  -7  713.23   18.50
   5   0   7  676.13   20.00
   5   0   7  691.73   19.50
  -5   0  -7  690.23   18.80
  -6   0  -7   -2.30    1.50
  -6   0  -7   -1.60    2.00
  -6   0  -7   -0.50    1.90
   6   0   7   -2.10    1.10
  -6   0  -7   -1.80    1.90
   6   0   7   -0.80    1.70
   7  -1  -7  615.14   19.80
  -7  -1   7  626.94   23.10
  -7  -1   7  604.54   22.70
  -7  -1   7  625.44   26.60
   7   1  -7  641.64   22.30
  -7   1   7  583.94   23.40
  -7   1   7  624.24   22.00
  -7   1   7  632.64   20.90
   7   1  -7  628.44   24.70
  -6  -1   7   65.99    9.90
  -6  -1   7   55.39    7.60
   6  -1  -7   56.59    6.50
  -6  -1   7   60.29    8.50
   6  -1  -7   53.19    5.70
  -6   1   7   72.89    8.20
   6   1  -7   65.69    6.50
   6   1  -7   57.09    8.50
  -6   1   7   66.99    9.70
  -5  -1   7    1.40    2.70
   5  -1  -7    9.00    3.30
   5  -1  -7    8.90    3.40
  -5  -1   7    7.90    4.00
  -5  -1   7    7.30    3.30
  -5   1   7    4.60    3.10
  -5   1   7    4.50    2.70
   5   1  -7   11.80    4.20
   5   1  -7    5.80    2.30
  -5   1   7    6.30    2.90
   4  -1  -7  410.96   14.90
  -4  -1   7  437.76   16.50
  -4  -1   7  445.96   18.60
   4  -1  -7  423.96   16.50
  -4  -1   7  450.95   15.70
   4   1  -7  443.46   18.00
  -4   1   7  428.96   17.00
  -4   1   7  414.26   15.40
  -4   1   7  422.66   14.30
   4   1  -7  433.16   16.00
   4   1  -7  414.06   13.90
  -3  -1   7   16.80    4.10
   3  -1  -7   15.90    3.50
   3  -1  -7   15.20    2.80
  -3  -1   7   13.60    3.10
  -3  -1   7   39.20    5.90
   3  -1  -7    8.30    3.00
  -3   1   7   16.80    3.90
   3   1  -7   14.20    3.10
   3   1  -7   15.40    4.40
   3   1  -7   13.00    3.40
  -3   1   7   17.70    3.70
  -3   1   7   18.70    3.40
   2  -1  -7 1796.32   38.40
   2  -1  -7 1744.53   36.40
  -2  -1   7 1790.62   37.70
   2  -1  -7 1766.62   44.20
  -2  -1   7 1812.22   39.30
  -2  -1   7 1713.43   41.00
   2   1  -7 1760.62   38.90
  -2   1   7 1798.72   38.70
   2   1  -7 1774.92   37.70
   2   1  -7 1815.72   41.30
  -2   1   7 1741.33   40.20
  -2   1   7 1773.52   36.80
   1  -1  -7 1490.25   31.10
  -1  -1   7 1557.44   36.40
   1  -1  -7 1470.45   34.40
   1  -1  -7 1448.56   32.70
  -1  -1   7 1478.45   31.30
  -1   1   7 1529.15   33.10
  -1   1   7 1463.55   34.10
   1   1  -7 1466.75   32.90
   1   1  -7 1476.75   34.70
   1   1  -7 1430.56   31.50
  -1   1   7 1500.95   31.10
   0  -1  -7 2149.69   41.80
   0  -1   7 2150.68   44.80
   0  -1  -7 2171.18   45.50
   0  -1   7 2156.08   41.30
   0  -1   7 2077.29   43.30
   0  -1  -7 2120.79   43.70
   0   1  -7 2060.99   43.00
   0   1   7 2185.08   45.60
   0   1  -7 2093.79   44.60
   0   1  -7 2135.79   41.90
   0   1   7 2145.79   43.80
   0   1   7 2127.19   41.70
   1  -1   7 2861.21   52.19
  -1  -1  -7 2842.72   55.99
   1  -1   7 2866.91   56.19
  -1  -1  -7 2860.31   54.09
  -1  -1  -7 2885.81   58.19
  -1   1  -7 2919.11   56.59
  -1   1  -7 2872.11   54.79
   1   1   7 2842.42   55.79
   1   1   7 2910.61   53.79
  -1   1  -7 2722.03   54.69
   1   1   7 2711.53   57.19
  -2  -1  -7  239.88    8.60
   2  -1   7  233.08    8.40
  -2  -1  -7  230.48   10.80
  -2  -1  -7  227.38    9.50
   2  -1   7  234.38    9.10
  -2   1  -7  226.48    9.20
   2   1   7  234.88   10.50
   2   1   7  226.78    7.70
   2   1   7  225.48    9.30
  -2   1  -7  217.88    8.10
  -2   1  -7  217.88    8.40
  -3  -1  -7 1634.14   38.60
  -3  -1  -7 1587.94   35.60
  -3  -1  -7 1579.94   34.10
   3  -1   7 1612.24   34.10
   3  -1   7 1594.44   32.80
   3   1   7 1604.14   37.40
  -3   1  -7 1630.14   35.30
   3   1   7 1620.64   35.80
  -3   1  -7 1612.64   33.20
  -3   1  -7 1607.04   33.50
  -4  -1  -7 2207.78   46.40
  -4  -1  -7 2222.58   47.00
   4  -1   7 2257.27   44.90
   4  -1   7 2220.68   44.00
  -4  -1  -7 2177.78   45.60
  -4   1  -7 2202.18   43.30
   4   1   7 2182.38   49.99
   4   1   7 2208.78   48.90
  -4   1  -7 2228.28   43.40
  -4   1  -7 2220.08   42.90
  -5  -1  -7   10.90    3.30
  -5  -1  -7    7.60    3.00
  -5  -1  -7    6.70    3.00
   5   1   7   13.80    3.60
  -5   1  -7   11.90    2.70
  -5   1  -7   17.60    2.80
  -5   1  -7   13.80    2.20
   5   1   7   12.20    3.50
  -6  -1  -7  263.77   11.40
  -6  -1  -7  272.87   12.20
  -6  -1  -7  266.97   13.10
  -6  -1  -7  272.37   11.90
  -6   1  -7  258.17   11.10
   6   1   7  275.87   12.40
  -6   1  -7  274.17   10.70
   7  -2  -7  689.13   19.60
  -7  -2   7  689.23   29.40
  -7  -2   7  680.43   25.00
  -7  -2   7  707.23   26.20
  -7   2   7  629.14   23.00
  -7   2   7  674.73   22.60
  -7   2   7  675.83   20.60
   7   2  -7  689.23   25.00
   7   2  -7  680.93   27.40
  -6  -2   7 1778.52   44.80
   6  -2  -7 1751.62   42.30
   6  -2  -7 1739.63   39.80
  -6  -2   7 1764.12   45.40
  -6  -2   7 1765.02   50.69
  -6   2   7 1709.63   44.10
   6   2  -7 1794.72   48.50
  -6   2   7 1791.12   41.00
   6   2  -7 1739.13   44.30
  -6   2   7 1766.72   41.30
  -5  -2   7  570.44   21.00
   5  -2  -7  577.94   19.90
  -5  -2   7  581.84   24.10
   5  -2  -7  595.54   18.30
  -5   2   7  557.54   18.30
   5   2  -7  589.34   23.10
   5   2  -7  574.74   17.90
  -5   2   7  560.54   20.40
  -5   2   7  548.45   17.90
  -4  -2   7    5.70    2.60
   4  -2  -7    4.90    2.60
   4  -2  -7    5.60    2.60
  -4  -2   7    1.50    3.20
  -4  -2   7    7.10    3.20
  -4   2   7    3.20    2.50
   4   2  -7    3.30    2.30
   4   2  -7    6.90    3.30
   4   2  -7    0.30    2.50
  -4   2   7    3.70    2.30
  -4   2   7    7.10    2.60
   3  -2  -7  173.08    8.70
   3  -2  -7  177.88    7.00
  -3  -2   7  167.48    9.60
  -3  -2   7  169.58   11.00
   3  -2  -7  165.88    9.30
  -3  -2   7  171.48    9.00
   3   2  -7  162.38    9.30
  -3   2   7  168.08    7.90
  -3   2   7  168.48    9.40
   3   2  -7  169.88   10.80
   3   2  -7  161.28    8.50
  -3   2   7  174.28    8.90
   2  -2  -7 5864.41  107.69
  -2  -2   7 5758.82  106.99
  -2  -2   7 5513.95  109.49
   2  -2  -7 5583.04  105.19
  -2  -2   7 5606.04  104.99
   2  -2  -7 5772.92  102.79
  -2   2   7 5648.03  105.19
  -2   2   7 5812.72  103.39
   2   2  -7 5772.42  109.89
   2   2  -7 5544.35  104.99
   2   2  -7 5685.53  106.69
  -2   2   7 5720.03  107.49
   1  -2  -7 1333.47   30.90
  -1  -2   7 1303.27   32.90
   1  -2  -7 1330.67   28.80
  -1  -2   7 1369.16   31.30
   1  -2  -7 1352.36   32.60
  -1  -2   7 1360.56   29.70
   1   2  -7 1310.57   30.90
   1   2  -7 1413.16   33.40
  -1   2   7 1325.17   28.90
   1   2  -7 1332.47   29.90
  -1   2   7 1383.76   32.80
  -1   2   7 1411.56   31.20
   0  -2  -7  468.15   13.10
   0  -2   7  468.45   12.60
   0  -2   7  444.56   14.00
   0  -2  -7  458.25   15.00
   0  -2   7  487.55   15.50
   0  -2  -7  455.15   15.90
   0   2  -7  460.35   13.10
   0   2  -7  493.55   15.60
   0   2  -7  432.06   13.70
  -1  -2  -7 3155.18   64.19
  -1  -2  -7 3046.60   61.29
  -1  -2  -7 3115.69   59.29
   1  -2   7 3081.09   60.69
   1  -2   7 3115.59   56.19
   1   2   7 3131.59   61.29
  -1   2  -7 2978.10   58.89
   1   2   7 3093.49   63.39
  -1   2  -7 3164.98   60.79
  -1   2  -7 3071.99   58.99
   1   2   7 3163.28   59.09
  -2  -2  -7  299.07   13.40
  -2  -2  -7  280.27   10.30
  -2  -2  -7  289.77   11.60
   2  -2   7  301.97   10.20
   2  -2   7  276.57    9.30
  -2   2  -7  293.57    8.60
   2   2   7  299.97   12.90
   2   2   7  296.37   11.60
   2   2   7  301.87   10.00
  -2   2  -7  307.97    9.60
  -2   2  -7  290.77   10.20
   3  -2   7  438.86   12.00
  -3  -2  -7  441.36   14.10
  -3  -2  -7  423.96   15.00
  -3  -2  -7  449.95   17.50
  -3   2  -7  445.06   15.40
  -3   2  -7  423.06   11.10
  -3   2  -7  439.76   12.70
   3   2   7  445.46   15.60
   3   2   7  432.76   16.80
  -4  -2  -7 1131.09   27.50
  -4  -2  -7 1074.79   28.40
  -4   2  -7 1083.39   21.70
   4   2   7 1055.89   31.30
   4   2   7 1102.39   30.90
  -4   2  -7 1070.29   21.40
  -5  -2  -7 1039.00   27.50
  -5  -2  -7 1028.50   27.90
  -5  -2  -7 1043.20   28.90
  -5  -2  -7 1038.10   28.30
   5   2   7 1022.10   31.30
   5   2   7  976.50   29.70
  -5   2  -7 1031.00   22.90
  -6  -2  -7   35.70    6.50
  -6  -2  -7   35.50    5.70
  -6  -2  -7   38.80    5.60
  -6  -2  -7   34.30    5.60
  -6   2  -7   33.40    4.30
   6   2   7   33.40    6.70
   6   2   7   39.00    6.60
  -7  -3   7  358.46   21.30
   7  -3  -7  361.66   11.90
  -7  -3   7  370.66   27.30
  -7   3   7  381.36   15.60
  -7   3   7  361.26   15.20
  -7   3   7  347.17   12.50
   7   3  -7  359.86   20.10
   6  -3  -7    0.50    1.60
  -6  -3   7    4.50    3.70
  -6  -3   7    1.60    3.10
  -6  -3   7    2.40    2.60
   6  -3  -7    6.00    2.30
   6   3  -7    2.80    2.90
  -6   3   7    3.70    2.30
  -6   3   7    1.80    2.30
  -6   3   7    1.40    2.50
   6   3  -7    0.90    3.40
   5  -3  -7  973.00   27.10
  -5  -3   7  960.10   34.10
  -5  -3   7  972.90   29.00
  -5  -3   7  997.90   30.40
   5  -3  -7  933.01   27.90
  -5   3   7  957.20   27.70
  -5   3   7  936.31   25.10
   5   3  -7 1005.10   33.50
   5   3  -7 1000.60   27.20
   5   3  -7 1010.70   30.10
  -5   3   7  942.81   25.40
   4  -3  -7  228.38   11.30
  -4  -3   7  235.38   12.90
  -4  -3   7  233.78   11.90
   4  -3  -7  238.48   10.50
  -4  -3   7  213.68   14.10
  -4   3   7  218.98   11.30
   4   3  -7  211.58   13.50
  -4   3   7  225.08    9.70
   4   3  -7  235.88   12.50
   4   3  -7  218.38   11.10
  -4   3   7  225.88   10.40
  -3  -3   7   44.80    5.80
   3  -3  -7   37.80    5.00
  -3  -3   7   45.40    7.40
   3  -3  -7   43.30    5.90
  -3  -3   7   35.40    5.70
   3   3  -7   50.69    8.10
   3   3  -7   56.19    7.00
  -3   3   7   45.10    4.30
  -3   3   7   42.90    4.90
  -3   3   7   40.80    5.20
   3   3  -7   37.90    5.30
   2  -3  -7 3795.12   69.29
  -2  -3   7 3623.14   77.59
   2  -3  -7 3686.33   74.39
   2  -3  -7 3692.93   72.19
  -2  -3   7 3758.82   74.29
  -2  -3   7 3719.73   72.49
  -2   3   7 3766.32   70.19
   2   3  -7 3628.54   72.59
  -2   3   7 3751.22   74.59
   2   3  -7 3666.63   73.89
  -2   3   7 3733.43   72.19
   2   3  -7 3725.33   77.39
   1  -3  -7  904.01   21.30
   1  -3  -7  893.21   23.40
  -1  -3   7  898.71   24.20
  -1  -3   7  884.01   22.20
   1  -3  -7  947.61   25.60
   1   3  -7  897.61   23.70
  -1   3   7  920.61   23.40
  -1   3   7  884.11   24.80
   1   3  -7  873.51   22.70
   1   3  -7  871.71   25.40
  -1   3   7  905.81   21.70
   0  -3  -7 1213.38   27.20
   0  -3   7 1236.68   30.50
   0  -3  -7 1207.68   31.40
   0  -3   7 1239.18   28.50
   0  -3   7 1241.38   26.50
   0  -3  -7 1130.49   28.80
   0   3  -7 1220.38   30.00
   0   3   7 1197.48   31.10
   0   3  -7 1233.18   28.40
   0   3  -7 1198.18   27.20
   0   3   7 1291.27   29.60
   0   3   7 1185.48   27.30
  -1  -3  -7 4679.43   94.59
  -1  -3  -7 4769.12   91.49
   1  -3   7 4884.11   84.89
  -1  -3  -7 4641.34   88.89
   1  -3   7 4871.61   90.59
  -1   3  -7 4902.41   90.49
   1   3   7 4793.92   95.49
  -1   3  -7 4826.72   88.29
   1   3   7 4881.61   89.19
  -1   3  -7 4871.21   87.29
   1   3   7 4717.93   94.09
   2  -3   7    8.30    2.20
  -2  -3  -7   10.40    3.40
  -2  -3  -7    7.80    2.70
  -2  -3  -7    4.20    2.20
   2  -3   7    6.30    2.20
   2   3   7    6.10    2.30
   2   3   7    7.50    3.30
  -2   3  -7    3.80    1.90
   2   3   7    6.10    2.80
  -2   3  -7    8.50    2.00
  -2   3  -7   10.00    2.50
   3  -3   7   10.80    1.90
  -3  -3  -7    5.20    3.40
  -3  -3  -7   13.30    3.20
   3  -3   7   13.90    1.90
  -3  -3  -7    9.90    3.40
  -3   3  -7   13.00    2.50
   3   3   7   17.60    4.50
  -3   3  -7   10.30    1.80
   3   3   7   16.50    4.30
  -3   3  -7   11.80    1.90
   3   3   7    8.90    3.90
  -4  -3  -7    5.70    3.10
  -4  -3  -7    0.10    2.00
  -4  -3  -7    1.20    2.00
  -4  -3  -7    1.30    2.00
   4   3   7    1.10    2.20
   4   3   7    1.80    2.90
  -5  -3  -7   39.70    6.50
  -5  -3  -7   35.90    6.30
  -5  -3  -7   25.60    4.90
   5   3   7   30.30    6.50
  -6  -3  -7  242.38   13.80
  -6  -3  -7  227.78   12.40
  -6  -3  -7  224.98   16.40
  -6  -3  -7  255.57   13.50
   6   3   7  243.08   14.50
   6   3   7  244.88   14.90
  -6  -4   7  163.58   11.80
  -6  -4   7  163.88   14.50
   6  -4  -7  133.29    7.80
   6  -4  -7  143.99    7.40
  -6  -4   7  139.49   11.50
   6   4  -7  144.99   11.20
  -6   4   7  145.89    7.80
   6   4  -7  166.08   14.00
  -6   4   7  141.19    8.80
  -6   4   7  148.29    9.00
  -5  -4   7    8.80    4.20
   5  -4  -7   13.80    3.70
  -5  -4   7   15.40    5.20
  -5  -4   7   15.30    4.80
  -5   4   7   11.90    3.20
   5   4  -7   19.80    6.20
  -5   4   7   12.90    3.40
  -5   4   7   16.60    3.70
   5   4  -7   15.20    4.70
   5   4  -7    9.00    3.20
   4  -4  -7  480.65   17.30
  -4  -4   7  488.25   23.00
  -4  -4   7  439.76   21.60
  -4  -4   7  459.85   19.10
   4  -4  -7  534.25   20.80
  -4   4   7  459.95   17.20
  -4   4   7  483.95   15.10
   4   4  -7  485.45   18.10
  -4   4   7  488.65   16.30
   4   4  -7  462.85   19.00
   4   4  -7  480.85   21.80
  -3  -4   7  548.45   20.00
   3  -4  -7  617.04   18.20
   3  -4  -7  570.84   13.80
  -3  -4   7  591.04   19.50
  -3  -4   7  507.05   22.30
   3  -4  -7  580.24   19.50
   3  -4  -7  566.54   13.90
  -3   4   7  560.54   19.10
   3   4  -7  583.04   22.80
   3   4  -7  578.74   19.40
   3   4  -7  602.24   20.50
  -3   4   7  563.24   16.30
  -3   4   7  573.24   17.60
  -2  -4   7 1471.55   34.80
  -2  -4   7 1485.55   40.20
  -2  -4   7 1460.25   36.30
   2  -4  -7 1474.25   31.30
   2  -4  -7 1511.35   34.70
  -2   4   7 1527.35   34.60
   2   4  -7 1469.75   35.40
   2   4  -7 1465.75   39.40
   2   4  -7 1448.56   36.10
  -2   4   7 1501.75   32.60
   1  -4  -7    1.70    1.70
  -1  -4   7    3.00    2.10
   1  -4  -7    4.90    1.90
  -1  -4   7    6.20    2.80
   1  -4  -7    6.70    2.50
   1   4  -7    4.40    2.30
  -1   4   7    4.80    2.00
   1   4  -7    7.10    3.20
  -1   4   7    4.10    2.20
   1   4  -7    3.10    2.40
  -1   4   7    4.00    2.80
   0  -4  -7  540.25   17.60
   0  -4  -7  512.65   15.50
   0  -4   7  532.05   14.90
   0  -4   7  562.14   16.90
   0  -4  -7  571.34   19.90
   0  -4   7  561.44   19.00
   0   4  -7  565.04   16.80
   0   4  -7  537.05   18.30
   0   4  -7  528.65   16.00
   0   4   7  560.64   16.30
   0   4   7  558.04   17.70
   1  -4   7 4389.06   82.89
  -1  -4  -7 4491.15   84.09
   1  -4   7 4468.25   85.59
   1  -4   7 4377.46   78.79
   1  -4   7 4465.35   78.79
  -1  -4  -7 4458.15   90.79
  -1  -4  -7 4437.46   86.69
  -1   4  -7 4372.26   82.69
   1   4   7 4412.76   83.89
  -1   4  -7 4418.26   81.99
  -1   4  -7 4431.76   85.09
   1   4   7 4365.56   89.79
   1   4   7 4521.65   86.89
  -2  -4  -7 2920.71   62.49
  -2  -4  -7 2867.81   59.29
  -2  -4  -7 2887.11   65.99
   2  -4   7 2946.21   57.59
   2  -4   7 2853.81   55.69
   2   4   7 3005.50   58.89
   2   4   7 2958.40   62.49
  -2   4  -7 2966.10   57.49
   2   4   7 2924.01   65.09
  -2   4  -7 2921.91   55.09
  -2   4  -7 2989.20   55.59
   3  -4   7  691.03   15.10
  -3  -4  -7  737.03   22.60
  -3  -4  -7  707.83   22.90
  -3  -4  -7  717.83   21.20
  -3   4  -7  697.33   15.20
   3   4   7  724.43   26.40
  -3   4  -7  694.43   16.00
  -3   4  -7  721.63   16.70
   3   4   7  733.93   25.60
  -4  -4  -7  161.88   11.30
  -4  -4  -7  177.38   10.10
  -4  -4  -7  186.08   11.00
  -4  -4  -7  173.78   11.10
   4   4   7  193.48   13.60
   4   4   7  162.48   12.10
  -5  -4  -7  728.13   25.40
  -5  -4  -7  770.82   26.00
  -5  -4  -7  784.12   25.60
  -5  -4  -7  752.92   24.20
   5   4   7  805.82   30.00
   5   4   7  765.32   28.50
  -6  -4  -7   18.10    4.80
  -6  -4  -7   10.50    3.70
  -6  -4  -7   13.60    4.00
  -6  -4  -7   10.40    3.80
   6   4   7   16.60    5.40
   6   4   7   17.90    5.80
  -6  -5   7  239.98   19.70
   6  -5  -7  250.57   10.90
  -6  -5   7  244.78   14.90
   6  -5  -7  251.07    9.20
  -6  -5   7  277.57   19.40
  -6   5   7  252.47   11.60
  -6   5   7  255.97    9.60
   6   5  -7  264.67   19.30
   6   5  -7  281.27   23.40
  -6   5   7  238.58   11.30
   5  -5  -7   92.19    6.70
  -5  -5   7  103.09   10.10
  -5  -5   7  105.19    9.30
  -5  -5   7  117.79   16.00
   5   5  -7   90.59    8.20
  -5   5   7   93.19    7.40
  -5   5   7  105.19    7.00
   5   5  -7   88.59   11.90
   5   5  -7  102.49    9.30
  -5   5   7   94.09    6.50
  -4  -5   7  518.85   20.40
   4  -5  -7  572.34   17.60
  -4  -5   7  552.34   25.40
   4  -5  -7  566.74   19.40
  -4  -5   7  575.44   25.70
   4   5  -7  518.05   27.10
   4   5  -7  504.05   23.70
  -4   5   7  546.25   16.70
  -4   5   7  554.14   19.20
  -4   5   7  555.34   17.40
   3  -5  -7  256.87   11.50
  -3  -5   7  263.97   12.90
  -3  -5   7  256.77   13.70
   3  -5  -7  269.97   13.10
  -3  -5   7  247.08   15.80
  -3   5   7  249.28   11.20
   3   5  -7  265.87   13.80
  -3   5   7  257.17   12.60
   3   5  -7  256.67   15.50
   3   5  -7  263.27   13.10
  -3   5   7  254.17   10.40
  -2  -5   7  916.21   30.50
   2  -5  -7  909.31   21.80
   2  -5  -7  952.50   27.80
   2  -5  -7  940.71   22.60
  -2  -5   7  978.60   27.70
   2  -5  -7  912.51   25.20
  -2  -5   7  900.01   25.50
   2   5  -7  912.51   27.00
   2   5  -7  905.61   29.80
   2   5  -7  914.71   26.30
  -2   5   7  949.11   25.40
  -2   5   7  914.81   27.00
  -2   5   7  953.80   23.80
   1  -5  -7  245.98   10.30
  -1  -5   7  229.28   13.30
  -1  -5   7  232.08   11.50
   1  -5  -7  253.17   11.50
   1  -5  -7  238.98   12.70
   1  -5  -7  235.18    9.30
  -1  -5   7  219.38   10.10
   1   5  -7  218.18   10.70
   1   5  -7  229.78   11.60
  -1   5   7  259.97   11.50
  -1   5   7  220.38    9.70
   1   5  -7  241.38   13.10
  -1   5   7  248.38   12.70
   0  -5  -7 3093.09   60.79
   0  -5   7 3043.40   58.69
   0  -5   7 3049.99   62.39
   0  -5  -7 3141.09   68.29
   0  -5   7 3122.29   59.59
   0  -5   7 3037.20   66.19
   0  -5  -7 3034.60   63.89
   0   5   7 3165.48   64.29
   0   5  -7 2995.30   62.09
   0   5   7 2983.10   61.19
   0   5   7 3040.10   67.19
   0   5  -7 3071.49   61.69
   0   5  -7 3118.79   65.79
  -1  -5  -7  201.58   11.00
   1  -5   7  195.18    9.20
  -1  -5  -7  198.88    9.50
   1  -5   7  203.18    6.70
   1  -5   7  199.48   10.40
  -1  -5  -7  206.28   12.80
   1  -5   7  194.68    6.70
   1   5   7  204.28    9.70
   1   5   7  195.68   12.20
  -1   5  -7  216.38   10.60
   1   5   7  214.18   11.40
  -1   5  -7  198.18    9.00
  -1   5  -7  186.08    8.60
  -2  -5  -7  889.71   24.70
  -2  -5  -7  907.61   26.10
   2  -5   7  898.21   21.70
   2  -5   7  882.01   23.10
  -2  -5  -7  832.82   26.20
  -2  -5  -7  912.81   30.20
   2   5   7  915.61   29.90
   2   5   7  879.01   24.10
  -2   5  -7  899.71   23.10
  -2   5  -7  907.71   21.40
  -2   5  -7  877.91   21.30
   2   5   7  930.91   27.90
  -3  -5  -7  216.48   12.40
   3  -5   7  205.28    6.60
  -3  -5  -7  210.38   11.00
  -3  -5  -7  188.68   11.40
  -3  -5  -7  222.68   12.30
   3   5   7  247.08   16.10
  -3   5  -7  215.68    6.70
  -3   5  -7  208.68    7.70
   3   5   7  216.18   14.80
  -3   5  -7  208.48    8.00
  -4  -5  -7 1499.15   41.00
  -4  -5  -7 1511.35   38.10
  -4  -5  -7 1453.35   39.20
  -4  -5  -7 1469.45   39.60
   4   5   7 1499.95   45.40
  -5  -5  -7   39.90    6.60
  -5  -5  -7   32.70    7.10
  -5  -5  -7   29.40    5.80
  -5  -5  -7   37.90    6.90
   5   5   7   60.19   10.90
   5   5   7   22.30    6.20
  -6  -5  -7 1079.99   34.60
  -6  -5  -7 1078.19   35.00
  -6  -5  -7 1063.59   33.10
  -6  -5  -7 1080.29   34.20
   6   5   7 1114.49   39.40
   6   5   7 1127.49   38.80
  -6  -6   7   17.30    5.90
  -6  -6   7   17.20    5.50
  -6  -6   7   10.90    5.10
   6  -6  -7   12.30    2.30
   6   6  -7   21.30    6.20
  -6   6   7   15.60    3.70
  -6   6   7   12.80    2.80
   6   6  -7   15.30    6.50
   5  -6  -7  226.08    9.90
  -5  -6   7  215.38   14.00
  -5  -6   7  221.38   14.40
   5  -6  -7  239.88   11.20
  -5  -6   7  227.28   17.70
   5   6  -7  219.78   16.50
  -5   6   7  224.78   11.30
   5   6  -7  202.48   13.90
  -5   6   7  231.98   10.70
  -5   6   7  221.28    9.90
   4  -6  -7   13.90    4.10
  -4  -6   7   20.00    5.30
  -4  -6   7   22.10    6.20
  -4   6   7   16.80    3.80
   4   6  -7    7.40    4.50
   4   6  -7   21.60    5.80
  -4   6   7   15.30    3.80
  -4   6   7   16.70    4.30
   4   6  -7   23.40    5.40
  -3  -6   7 1415.86   37.60
   3  -6  -7 1446.96   35.10
  -3  -6   7 1450.95   39.30
   3  -6  -7 1419.26   37.80
  -3  -6   7 1415.16   44.50
   3   6  -7 1439.76   43.40
  -3   6   7 1433.66   34.80
   3   6  -7 1431.86   38.60
   3   6  -7 1445.06   39.40
  -3   6   7 1447.16   37.70
  -3   6   7 1447.46   33.60
   2  -6  -7   38.20    4.70
   2  -6  -7   39.70    5.70
   2  -6  -7   47.40    7.20
  -2  -6   7   39.70    6.30
  -2  -6   7   39.30    7.20
   2  -6  -7   44.80    4.10
  -2  -6   7   63.29    7.60
  -2   6   7   58.39    5.40
  -2   6   7   45.50    6.30
   2   6  -7   76.99   14.30
   2   6  -7   36.50    6.20
  -2   6   7   50.09    7.10
   2   6  -7   39.50    6.10
  -1  -6   7   26.00    5.40
  -1  -6   7   16.50    3.60
  -1  -6   7   27.70    4.30
   1  -6  -7   21.40    3.60
   1  -6  -7   12.80    3.30
   1  -6  -7   20.60    4.60
   1  -6  -7   18.20    4.40
  -1  -6   7   20.90    6.30
   1   6  -7   28.00    5.90
  -1   6   7   20.90    4.70
   1   6  -7   19.80    4.40
  -1   6   7   15.70    3.80
   1   6  -7   15.70    4.20
  -1   6   7   22.00    4.10
   0  -6   7   35.90    4.60
   0  -6  -7   26.20    4.80
   0  -6  -7   34.80    4.90
   0  -6  -7   30.90    6.40
   0  -6   7   33.50    6.40
   0  -6  -7   32.30    5.00
   0  -6   7   35.70    3.80
   0  -6   7   43.00    6.10
   0   6   7   29.60    4.60
   0   6  -7   28.40    4.80
   0   6  -7   26.70    4.40
   0   6  -7   31.40    5.50
   0   6   7   39.40    7.40
   0   6   7   26.70    5.00
  -1  -6  -7 2762.12   59.59
   1  -6   7 2843.12   63.69
  -1  -6  -7 2755.02   65.69
  -1  -6  -7 2771.82   61.09
  -1  -6  -7 2793.82   57.99
   1  -6   7 2803.22   60.79
   1  -6   7 2683.93   52.09
  -1   6  -7 2757.62   56.59
   1   6   7 2777.72   58.19
  -1   6  -7 2747.72   59.79
   1   6   7 2735.53   61.69
  -1   6  -7 2779.62   56.69
   1   6   7 2801.32   65.39
  -2  -6  -7  256.87   13.60
   2  -6   7  257.47   11.60
  -2  -6  -7  221.38   12.40
   2  -6   7  255.57   10.10
  -2  -6  -7  272.77   12.40
  -2  -6  -7  224.98   12.30
   2   6   7  233.08   15.50
  -2   6  -7  255.97    9.80
  -2   6  -7  256.97   10.20
   2   6   7  223.88   11.30
  -2   6  -7  252.07   11.10
   2   6   7  256.77   15.60
  -3  -6  -7   90.49    7.70
  -3  -6  -7   82.09   10.70
  -3  -6  -7   94.19    8.90
   3  -6   7   81.39    4.50
   3  -6   7   88.09    4.60
  -3  -6  -7   78.69    8.00
   3   6   7   73.19   11.20
  -3   6  -7   84.69    5.30
   3   6   7   83.29   11.90
  -3   6  -7   89.79    5.50
  -4  -6  -7  284.67   15.40
  -4  -6  -7  320.37   15.10
  -4  -6  -7  319.57   16.10
  -4  -6  -7  288.77   16.00
   4   6   7  285.87   18.70
  -5  -6  -7 1141.59   35.80
  -5  -6  -7 1145.39   36.00
  -5  -6  -7 1108.49   33.50
  -5  -6  -7 1114.39   35.30
   5   6   7 1110.29   39.50
   5   6   7 1143.99   41.00
  -6  -6  -7  245.48   14.90
  -6  -6  -7  190.18   14.50
  -6  -6  -7  264.47   16.30
   6   6   7  250.67   18.50
   6   6   7  217.58   17.60
  -5  -7   7  850.91   31.80
  -5  -7   7  874.91   34.40
  -5  -7   7  847.32   36.90
   5  -7  -7  877.81   23.00
  -5  -7   7  853.11   29.40
   5   7  -7  855.61   35.70
  -5   7   7  876.61   23.50
   5   7  -7  894.61   30.10
   5   7  -7  898.51   32.20
  -5   7   7  853.21   25.30
  -5   7   7  854.71   25.40
  -4  -7   7  717.63   26.40
  -4  -7   7  782.82   28.50
   4  -7  -7  740.93   24.50
   4  -7  -7  762.62   22.60
  -4  -7   7  692.23   32.10
   4   7  -7  761.82   28.00
   4   7  -7  809.72   32.80
  -4   7   7  721.93   24.10
  -4   7   7  777.72   22.30
   4   7  -7  772.52   27.40
  -4   7   7  773.02   22.70
  -3  -7   7   73.59    9.20
   3  -7  -7   65.79    7.20
  -3  -7   7   55.89    8.80
  -3  -7   7   49.80    9.20
  -3   7   7   56.79    7.50
  -3   7   7   56.89    6.90
  -3   7   7   71.49    6.80
   3   7  -7   61.59    9.70
   3   7  -7   77.89   10.20
   3   7  -7   48.10    9.30
   2  -7  -7  919.51   23.10
   2  -7  -7  898.41   22.20
  -2  -7   7  947.81   35.50
  -2  -7   7  820.22   28.00
  -2  -7   7  989.80   31.70
   2  -7  -7  905.61   26.80
   2  -7  -7  954.60   30.10
  -2   7   7  910.01   26.90
   2   7  -7  859.41   27.90
  -2   7   7  897.91   25.10
  -2   7   7  907.51   29.10
   2   7  -7  918.01   29.10
   2   7  -7  924.81   34.00
   1  -7  -7  375.66   18.50
  -1  -7   7  390.56   15.10
  -1  -7   7  398.36   17.00
  -1  -7   7  408.86   20.00
   1  -7  -7  387.46   13.70
   1  -7  -7  413.46   16.80
   1  -7  -7  401.66   14.90
  -1  -7   7  403.26   14.70
   1   7  -7  382.26   19.00
  -1   7   7  399.46   16.90
  -1   7   7  354.96   17.50
   1   7  -7  427.56   17.10
  -1   7   7  400.76   15.20
   1   7  -7  380.66   16.60
   0  -7   7   14.80    3.30
   0  -7   7   16.90    3.60
   0  -7   7   18.40    4.30
   0  -7  -7   12.60    4.30
   0  -7  -7   19.40    4.70
   0  -7  -7   21.90    4.70
   0  -7  -7   18.20    3.80
   0  -7   7   22.20    5.80
   0   7  -7   17.40    4.30
   0   7  -7   16.90    4.40
   0   7  -7   18.20    5.60
   0   7   7   25.60    4.90
   0   7   7   28.60    6.50
   0   7   7   24.40    5.40
  -1  -7  -7  457.05   18.10
  -1  -7  -7  485.05   22.10
   1  -7   7  444.56   12.40
  -1  -7  -7  469.95   18.70
   1  -7   7  472.15   19.20
   1  -7   7  470.05   12.60
  -1  -7  -7  457.45   16.90
  -1  -7  -7  452.35   19.10
   1   7   7  484.35   20.50
   1   7   7  486.35   19.90
   1   7   7  469.05   21.90
   1   7   7  488.55   23.10
  -1   7  -7  483.45   18.90
  -1   7  -7  461.25   16.50
  -1   7  -7  455.75   16.10
   2  -7   7  610.34   20.30
  -2  -7  -7  588.74   22.10
  -2  -7  -7  659.03   23.90
   2  -7   7  628.34   18.50
  -2  -7  -7  586.74   22.50
  -2   7  -7  637.14   19.00
   2   7   7  625.54   21.00
   2   7   7  627.14   26.90
  -2   7  -7  645.64   18.30
   2   7   7  596.24   26.90
  -2   7  -7  634.64   20.50
  -3  -7  -7    5.20    3.40
   3  -7   7    7.60    2.10
  -3  -7  -7    2.60    3.10
   3  -7   7    4.00    2.00
  -3  -7  -7    4.60    3.20
  -3  -7  -7    4.10    3.00
  -3   7  -7    7.40    2.50
  -3   7  -7    7.00    2.50
   3   7   7   10.90    5.30
  -3   7  -7    6.60    2.60
   3   7   7    4.90    5.50
  -4  -7  -7  302.17   15.40
  -4  -7  -7  296.37   16.30
  -4  -7  -7  283.27   16.10
  -4  -7  -7  285.07   16.60
   4   7   7  323.77   20.60
   4   7   7  273.77   18.60
  -4   7  -7  299.97   10.60
  -5  -7  -7    5.10    4.30
  -5  -7  -7    6.90    4.10
  -5  -7  -7   -5.40    4.70
   5   7   7    4.70    4.00
   5   7   7    3.70    5.20
  -5  -8   7   14.40    4.90
   5  -8  -7   14.60    3.30
  -5  -8   7   12.80    6.40
  -5  -8   7   17.60    5.40
   5  -8  -7   17.30    4.20
  -5  -8   7   20.30    5.90
   5   8  -7   22.80    6.40
   5   8  -7   26.10    6.70
   5   8  -7   14.00    6.40
  -5   8   7   13.60    4.10
  -5   8   7   12.80    3.80
  -5   8   7   17.10    4.30
  -4  -8   7  422.76   25.10
  -4  -8   7  406.66   20.80
   4  -8  -7  369.56   15.20
  -4  -8   7  387.86   18.00
  -4  -8   7  366.76   18.70
   4   8  -7  411.86   19.70
   4   8  -7  387.86   20.20
  -4   8   7  386.56   17.20
  -4   8   7  380.66   15.70
  -4   8   7  411.26   15.80
   4   8  -7  393.26   23.50
  -3  -8   7  688.63   26.60
  -3  -8   7  674.83   23.70
  -3  -8   7  684.33   31.20
   3  -8  -7  744.13   25.90
  -3  -8   7  628.44   24.00
  -3   8   7  655.83   24.40
   3   8  -7  677.33   26.20
  -3   8   7  668.83   22.70
   3   8  -7  687.13   30.00
   2  -8  -7 1420.16   40.80
   2  -8  -7 1434.76   31.40
  -2  -8   7 1360.96   45.10
  -2  -8   7 1392.36   36.10
  -2  -8   7 1386.76   37.10
   2  -8  -7 1413.86   32.20
  -2  -8   7 1455.95   40.20
   2   8  -7 1315.37   38.80
  -2   8   7 1396.36   40.10
  -2   8   7 1393.76   37.50
   2   8  -7 1341.27   43.60
  -1  -8   7    7.00    4.10
   1  -8  -7   10.00    3.20
  -1  -8   7    4.10    2.80
  -1  -8   7    7.70    3.40
   1  -8  -7    5.40    3.70
   1  -8  -7    8.60    2.90
   1  -8  -7   12.90    5.10
   1   8  -7    5.10    3.80
   1   8  -7    5.90    3.70
  -1   8   7    2.00    2.40
   1   8  -7    6.70    3.80
  -1   8   7    8.60    3.60
  -1   8   7   13.30    5.00
   0  -8   7  204.18    9.90
   0  -8  -7  204.08   12.30
   0  -8   7  220.98   12.20
   0  -8   7  195.68    9.40
   0  -8   7  220.78   14.40
   0  -8  -7  225.68   19.20
   0  -8  -7  219.08   10.80
   0  -8  -7  179.58   10.90
   0   8   7  206.18   14.60
   0   8   7  190.18   14.70
   0   8  -7  219.28   12.20
   0   8  -7  198.48   11.70
   0   8   7  217.98   11.80
   0   8  -7  208.58   13.90
   1  -8   7  219.18   13.30
   1  -8   7  213.08    7.90
  -1  -8  -7  237.68   14.10
  -1  -8  -7  225.58   12.60
  -1  -8  -7  213.28   11.50
  -1  -8  -7  187.78   12.50
   1  -8   7  201.78    7.70
   1   8   7  220.68   15.50
  -1   8  -7  201.98   11.00
  -1   8  -7  228.28   11.80
   1   8   7  210.58   15.80
   1   8   7  232.38   12.30
  -1   8  -7  240.08   13.70
   2  -8   7   11.20    3.60
  -2  -8  -7   20.00    5.00
  -2  -8  -7   18.20    5.40
  -2  -8  -7   15.90    5.30
  -2   8  -7   23.50    4.70
   2   8   7   20.20    7.00
   2   8   7   21.50    5.10
  -2   8  -7   17.80    3.80
  -2   8  -7   18.40    4.40
   2   8   7    8.10    4.80
  -3  -8  -7   -0.20    3.80
   3  -8   7    3.30    1.90
  -3  -8  -7    1.60    2.90
  -3  -8  -7   -0.30    3.20
   3   8   7   -1.00    3.10
  -3   8  -7   -1.80    1.60
   3   8   7   -0.30    3.10
  -3   8  -7    0.90    1.90
  -3   8  -7    2.10    1.90
  -4  -8  -7    6.20    4.00
  -4  -8  -7    0.90    3.00
  -4  -8  -7   -3.80    2.70
  -4  -8  -7   -1.90    2.30
   4   8   7    2.30    3.90
   4   8   7    2.50    4.30
  -4   8  -7    0.10    1.50
  -5  -8  -7   14.40    5.60
  -5  -8  -7   21.40    6.20
  -5  -8  -7   20.60    5.00
  -5  -8  -7   20.30    5.70
   5   8   7   10.70    5.80
   5   8   7   22.70   11.90
  -4  -9   7  262.07   20.40
   4  -9  -7  267.47   12.10
  -4  -9   7  236.48   14.50
  -4  -9   7  249.48   16.60
  -4  -9   7  283.77   16.50
  -4   9   7  261.87   14.40
   4   9  -7  256.07   19.60
  -4   9   7  260.07   12.90
   4   9  -7  217.28   22.80
   4   9  -7  260.57   17.20
  -4   9   7  230.08   14.10
   3  -9  -7  510.55   19.60
  -3  -9   7  524.35   20.80
  -3  -9   7  513.35   27.50
  -3  -9   7  476.15   20.80
   3  -9  -7  485.05   18.30
  -3   9   7  484.45   22.20
   3   9  -7  489.55   22.00
   3   9  -7  476.15   25.80
  -3   9   7  501.55   21.60
  -3   9   7  497.25   18.60
   2  -9  -7  298.37   11.20
  -2  -9   7  305.87   20.10
  -2  -9   7  296.27   16.90
   2  -9  -7  308.77   14.70
  -2  -9   7  288.57   15.10
   2  -9  -7  294.17   11.70
  -2   9   7  349.67   19.00
  -2   9   7  322.47   14.70
   2   9  -7  303.87   19.40
   2   9  -7  318.67   17.10
   2   9  -7  309.57   17.20
  -2   9   7  292.97   17.00
  -1  -9   7  929.51   30.60
   1  -9  -7  901.61   32.70
  -1  -9   7  965.10   28.50
   1  -9  -7  965.70   27.20
  -1  -9   7  941.71   27.10
   1  -9  -7  995.90   26.10
   1  -9  -7  899.71   29.90
  -1   9   7 1019.70   35.90
  -1   9   7  949.11   28.50
   1   9  -7  915.41   30.30
  -1   9   7  920.01   33.20
   1   9  -7  940.91   34.70
   1   9  -7  956.90   30.80
   0  -9   7   -1.20    2.10
   0  -9  -7    6.90    3.70
   0  -9  -7    2.40    2.40
   0  -9  -7    2.50    3.80
   0  -9   7    1.60    2.40
   0  -9   7    4.70    3.40
   0  -9  -7    4.40    2.60
   0   9   7   -1.20    2.60
   0   9  -7    3.00    3.30
   0   9   7    0.80    2.10
   0   9  -7   -1.50    2.40
   0   9   7    3.60    3.50
   0   9  -7   -0.40    2.60
  -1  -9  -7  177.58   12.80
   1  -9   7  166.78    7.10
  -1  -9  -7  187.18   12.10
   1  -9   7  179.88    7.30
  -1  -9  -7  183.58   12.90
   1   9   7  168.38   15.30
  -1   9  -7  173.28   12.60
  -1   9  -7  185.38   13.20
  -1   9  -7  175.28   10.80
   1   9   7  181.88   14.80
   1   9   7  185.48   11.60
  -2  -9  -7   30.30    6.00
  -2  -9  -7   31.60    6.70
  -2  -9  -7   34.30    7.60
   2  -9   7   29.90    5.10
   2  -9   7   23.10    4.80
  -2  -9  -7   26.30    6.50
  -2   9  -7   20.10    5.30
  -2   9  -7   28.80    5.50
   2   9   7   19.00    7.50
   2   9   7   19.50    7.10
  -2   9  -7   26.10    6.00
   2   9   7   37.00    6.30
   3  -9   7   13.50    2.80
  -3  -9  -7   10.60    3.90
  -3  -9  -7   23.60    6.80
   3  -9   7    9.70    2.90
  -3  -9  -7   12.80    4.40
  -3   9  -7   11.80    3.70
  -3   9  -7   14.60    4.00
  -3   9  -7    9.80    3.60
   3   9   7   26.60    8.00
   3   9   7   10.70    5.70
  -4  -9  -7   32.50    7.20
  -4  -9  -7   35.60    6.90
  -4  -9  -7   45.30    9.10
  -4  -9  -7   35.40    7.70
  -4   9  -7   38.90    5.50
   4   9   7   40.10    9.60
   4   9   7   45.00   10.00
  -4 -10   7   10.90    5.60
   4 -10  -7    2.80    2.70
  -4 -10   7    3.60    4.10
  -4 -10   7   19.60    6.50
   4 -10  -7    1.80    2.30
  -4  10   7    3.50    2.80
   4  10  -7   10.10    4.50
  -4  10   7   12.10    3.80
   4  10  -7    1.70    3.50
   4  10  -7    3.00    3.60
  -4  10   7    5.90    3.40
   3 -10  -7   73.09    7.50
  -3 -10   7   92.19   14.90
  -3 -10   7   64.29    9.60
   3 -10  -7   75.59    9.30
  -3 -10   7   86.69    9.00
   3  10  -7   92.19   18.40
  -3  10   7   81.99    7.80
  -3  10   7   81.59    9.00
   3  10  -7   71.59   10.50
   3  10  -7   74.09   11.20
  -3  10   7   76.99   11.40
  -2 -10   7  140.19   10.80
   2 -10  -7  133.09   10.20
   2 -10  -7  131.39    7.70
  -2 -10   7  154.18   15.20
   2 -10  -7  133.09    7.30
   2 -10  -7  129.89   10.70
  -2 -10   7  127.09   12.00
  -2 -10   7  143.39   10.30
   2  10  -7  134.79   13.80
  -2  10   7  148.79   12.50
  -2  10   7  113.69    9.30
   2  10  -7  121.69   11.20
  -2  10   7  142.19   13.00
   2  10  -7  147.69   12.20
  -1 -10   7   13.60    4.60
   1 -10  -7   20.80    6.00
  -1 -10   7    6.50    5.10
  -1 -10   7   12.90    4.50
   1 -10  -7   11.00    3.60
   1 -10  -7   12.30    4.40
  -1 -10   7    8.40    3.20
   1  10  -7    4.00    3.10
  -1  10   7   17.90    6.60
   1  10  -7    9.70    5.00
  -1  10   7    9.60    3.70
  -1  10   7   14.90    5.40
   1  10  -7   19.20    5.40
   0 -10   7   68.59    6.10
   0 -10   7   63.89    6.20
   0 -10   7   57.09    9.80
   0 -10   7   51.89    8.00
   0 -10  -7   54.39    8.00
   0 -10  -7   70.59    9.30
   0 -10  -7   64.59    9.80
   0  10   7   78.89   12.60
   0  10   7   58.29    8.40
   0  10  -7   54.89    8.20
   0  10  -7   45.20    7.80
   0  10  -7   72.49    9.80
   0  10   7   46.20    8.80
   1 -10   7   81.49    4.80
  -1 -10  -7   83.39    7.80
  -1 -10  -7   82.59   10.80
  -1 -10  -7   95.29   12.10
   1 -10   7   98.09    8.90
  -1 -10  -7   75.69    9.60
   1  10   7  107.39    9.20
  -1  10  -7   92.19   11.90
   1  10   7   79.79   12.20
   1  10   7   85.19   12.10
  -1  10  -7   90.89    8.70
  -1  10  -7   98.49   13.90
   2 -10   7  533.05   19.60
  -2 -10  -7  520.35   22.90
  -2 -10  -7  561.24   25.40
  -2 -10  -7  524.45   21.60
  -2 -10  -7  580.64   24.90
   2 -10   7  521.65   19.20
  -2  10  -7  591.04   21.50
   2  10   7  520.75   28.90
  -2  10  -7  537.85   22.00
   2  10   7  553.84   28.50
   3 -10   7  968.80   25.50
  -3 -10  -7  921.21   31.70
  -3 -10  -7  965.20   35.00
  -3 -10  -7  987.90   36.00
   3 -10   7  987.60   25.40
  -3 -10  -7  968.50   34.00
  -3  10  -7  941.81   27.90
  -3  10  -7  952.20   28.90
  -3  10  -7  928.11   28.20
   3  10   7  941.31   40.90
   3  10   7  987.00   41.00
  -3 -11   7   26.20    9.10
  -3 -11   7   26.70    5.90
  -3 -11   7   29.60    7.50
  -3 -11   7   25.50    9.20
  -3 -11   7   14.70    5.00
   3  11  -7   13.30    5.50
   3  11  -7   16.90    5.80
  -3  11   7   18.70    5.90
  -3  11   7   12.50    5.00
  -3  11   7   13.50    4.20
   2 -11  -7  302.17   16.00
  -2 -11   7  305.67   18.90
   2 -11  -7  326.67   12.20
   2 -11  -7  340.87   12.00
  -2 -11   7  365.76   23.80
  -2 -11   7  355.96   17.40
  -2 -11   7  365.66   22.30
  -2 -11   7  347.67   17.00
   2 -11  -7  335.37   17.60
   2  11  -7  323.67   19.10
   2  11  -7  331.57   18.90
  -2  11   7  359.56   21.50
  -2  11   7  358.36   20.40
   2  11  -7  316.07   21.60
  -2  11   7  318.07   16.30
   1 -11  -7  124.59   16.10
   1 -11  -7  123.49    8.40
  -1 -11   7  122.59   11.20
  -1 -11   7  133.79    9.50
  -1 -11   7  146.89   17.50
   1 -11  -7  114.99    8.70
   1 -11  -7  126.29   10.60
  -1 -11   7  124.09    9.80
   1  11  -7  140.49   18.70
   1  11  -7  138.59   11.80
   1  11  -7   97.29   13.60
  -1  11   7  131.49   10.20
  -1  11   7  138.29   13.60
   0 -11  -7  251.17   13.20
   0 -11   7  284.97   22.50
   0 -11  -7  233.98   13.80
   0 -11  -7  231.08   15.60
   0 -11   7  244.48   14.90
   0 -11  -7  274.57   16.50
   0 -11   7  265.47   12.20
   0  11   7  290.27   20.50
   0  11  -7  239.18   17.80
   0  11  -7  256.37   15.70
   0  11   7  265.57   19.00
   0  11  -7  235.28   24.60
  -1 -11  -7  281.27   15.00
  -1 -11  -7  292.97   17.10
   1 -11   7  283.77   15.50
  -1 -11  -7  270.27   15.70
  -1 -11  -7  299.87   18.20
  -1  11  -7  305.97   18.10
  -1  11  -7  286.27   16.10
   1  11   7  294.97   20.70
   1  11   7  296.47   16.20
   1  11   7  278.47   20.80
  -1  11  -7  285.07   18.30
  -2 -11  -7  864.31   33.50
   2 -11   7  807.12   26.10
  -2 -11  -7  832.42   28.90
  -2 -11  -7  805.52   31.90
  -2 -11  -7  832.12   30.60
   2  11   7  834.92   38.90
  -2  11  -7  758.12   29.30
   2  11   7  850.01   38.80
  -2  11  -7  752.52   27.20
  -2  11  -7  816.42   29.40
   1 -12  -7  766.12   24.60
  -1 -12   7  755.52   25.70
   1  12  -7  753.12   38.10
   0 -12  -7    4.90    3.10
   0 -12   7    7.60    3.30
   0 -12  -7    6.10    3.20
   0 -12   7    0.80    3.50
   0 -12  -7    9.50    5.50
   0 -12  -7   20.40    6.60
   0  12  -7    4.90    4.90
   0  12  -7    7.20    4.30
   0  12  -7   -1.40    5.40
   0  12   7    4.30    5.40
  -7   0   8    2.20    2.40
   7   0  -8   -0.60    2.10
  -7   0   8    0.50    2.70
   7   0  -8   -4.30    1.70
  -7   0   8   -0.30    2.50
   6   0  -8    2.30    2.30
  -6   0   8   -1.10    2.60
  -6   0   8    3.90    2.40
   6   0  -8    6.30    3.20
  -6   0   8    5.10    3.10
  -5   0   8    4.80    3.10
   5   0  -8    0.10    1.40
   5   0  -8   -1.30    2.60
  -5   0   8    0.10    2.30
  -5   0   8   -1.50    2.20
  -4   0   8  292.97   14.60
   4   0  -8  290.67   14.20
   4   0  -8  270.27   10.60
   4   0  -8  296.97   13.00
  -4   0   8  302.67   13.50
  -4   0   8  287.27   12.20
  -3   0   8    0.80    1.90
   3   0  -8    1.80    1.80
   3   0  -8    2.40    2.40
  -3   0   8   -1.90    1.90
  -3   0   8    1.00    1.70
   3   0  -8    1.40    2.40
   2   0  -8  130.79    7.00
  -2   0   8  139.99    7.20
   2   0  -8  150.28    8.40
  -2   0   8  138.39    8.30
   2   0  -8  138.19    8.70
  -2   0   8  132.09    8.60
   1   0  -8   -3.70    1.60
  -1   0   8   -2.40    1.60
   1   0  -8   -2.10    1.80
   1   0  -8   -5.90    1.70
  -1   0   8   -0.90    2.20
  -1   0   8   -3.20    1.40
   0   0   8  110.49    5.60
   0   0  -8   92.59    6.40
   0   0   8  101.29    6.60
   0   0  -8  108.49    7.30
   0   0   8  115.59    7.40
   0   0  -8  100.09    5.60
  -1   0  -8   -0.50    1.50
   1   0   8    0.20    1.50
   1   0   8   -3.10    1.10
  -1   0  -8    0.60    2.10
   1   0   8   -1.80    1.80
  -1   0  -8   -1.80    1.50
  -2   0  -8 2664.83   52.09
  -2   0  -8 2678.93   53.99
   2   0   8 2625.04   55.39
  -2   0  -8 2797.82   56.39
   2   0   8 2812.52   50.39
  -3   0  -8   -2.60    1.50
  -3   0  -8   -0.30    1.60
  -3   0  -8    0.20    1.30
   3   0   8   -0.40    1.30
   3   0   8    0.30    1.60
  -4   0  -8 1646.94   35.10
  -4   0  -8 1599.74   35.60
   4   0   8 1637.64   38.10
   4   0   8 1581.74   36.90
  -4   0  -8 1625.94   34.80
   5   0   8   -0.40    1.70
   5   0   8    0.70    2.20
  -5   0  -8    1.10    1.80
  -5   0  -8   -0.40    1.80
  -5   0  -8   -1.30    1.50
  -6   0  -8 2181.68   45.80
  -6   0  -8 2243.38   48.20
  -6   0  -8 2203.08   45.30
  -6   0  -8 2215.18   49.60
   6   0   8 2287.57   49.00
   6   0   8 2255.67   46.50
   7  -1  -8   39.90    6.00
  -7  -1   8   32.60    6.10
  -7  -1   8   18.90    6.20
  -7  -1   8   25.90    5.70
  -7   1   8   37.20    6.40
  -7   1   8   31.40    6.60
   7   1  -8   30.80    7.10
   7   1  -8   46.10    6.70
  -7   1   8   31.30    5.80
  -6  -1   8   41.30    8.20
  -6  -1   8   41.20    6.80
   6  -1  -8   57.69    7.90
   6  -1  -8   43.60    6.00
  -6  -1   8   53.99    8.00
  -6   1   8   43.50    6.70
   6   1  -8   35.70    7.00
  -6   1   8   46.60    8.00
  -6   1   8   44.50    6.60
   6   1  -8   42.10    7.20
  -5  -1   8   83.79    8.10
   5  -1  -8   83.49    8.70
  -5  -1   8   76.29    8.10
  -5  -1   8   84.99    8.80
  -5   1   8   89.49    7.20
  -5   1   8   84.09    8.40
   5   1  -8   93.29    9.00
  -5   1   8   85.69    7.70
   5   1  -8   94.19    6.40
  -4  -1   8  101.19    8.40
  -4  -1   8  105.09    7.50
   4  -1  -8  115.99    8.80
  -4  -1   8  109.19    9.60
   4  -1  -8  103.99    5.80
   4  -1  -8   99.69    7.30
   4   1  -8   96.09    6.80
  -4   1   8  103.29    7.80
  -4   1   8  102.69    8.30
   4   1  -8  105.69    8.20
  -4   1   8  100.79    7.10
   4   1  -8  115.59    9.40
  -3  -1   8  843.42   22.70
  -3  -1   8  870.21   24.40
   3  -1  -8  832.02   23.00
   3  -1  -8  813.42   20.70
  -3  -1   8  858.51   26.50
   3  -1  -8  839.02   25.00
  -3   1   8  823.72   21.70
   3   1  -8  825.62   25.80
  -3   1   8  820.22   24.90
  -3   1   8  802.82   23.10
   3   1  -8  809.42   22.00
   3   1  -8  798.52   23.40
  -2  -1   8  213.68   10.40
   2  -1  -8  204.88    9.80
  -2  -1   8  214.48    9.30
   2  -1  -8  205.88    8.70
   2  -1  -8  215.38   10.90
  -2  -1   8  222.58   11.50
   2   1  -8  201.18    9.10
  -2   1   8  203.18   10.00
   2   1  -8  213.48   10.20
   2   1  -8  208.58   11.20
  -2   1   8  208.28    8.80
  -2   1   8  201.88   10.60
  -1  -1   8  603.24   16.60
  -1  -1   8  605.04   19.70
   1  -1  -8  616.14   18.20
   1  -1  -8  636.74   16.80
   1  -1  -8  625.14   19.70
  -1  -1   8  615.04   18.40
   1   1  -8  649.93   20.10
   1   1  -8  613.44   17.00
  -1   1   8  613.04   16.50
  -1   1   8  625.04   19.50
  -1   1   8  658.43   18.70
   1   1  -8  626.84   18.30
   0  -1  -8  171.88    9.30
   0  -1  -8  172.88    7.40
   0  -1   8  168.88    8.90
   0  -1  -8  170.38    8.70
   0  -1   8  180.88    7.20
   0  -1   8  188.98    8.80
   0   1  -8  174.28    9.10
   0   1   8  176.58    9.40
   0   1  -8  161.88    8.20
   0   1   8  169.28    7.30
   0   1  -8  158.68    7.20
   0   1   8  166.68    8.50
  -1  -1  -8   -2.80    2.10
  -1  -1  -8   -1.10    2.00
  -1  -1  -8   -1.70    1.80
   1  -1   8   -1.60    2.00
   1  -1   8   -1.70    1.90
  -1   1  -8   -2.70    1.50
  -1   1  -8    0.60    2.50
  -1   1  -8   -2.50    1.90
   1   1   8   -1.90    1.90
   1   1   8   -3.00    2.00
   1   1   8    0.70    1.80
   2  -1   8 3227.48   63.09
   2  -1   8 3262.57   57.09
   2  -1   8 3192.28   61.49
  -2  -1  -8 3160.88   61.49
  -2  -1  -8 3204.68   63.59
  -2  -1  -8 3289.07   66.79
   2   1   8 3308.37   60.29
  -2   1  -8 3129.39   59.79
   2   1   8 3167.98   65.29
   2   1   8 3250.07   63.39
  -2   1  -8 3235.08   63.69
  -2   1  -8 3169.28   61.69
  -3  -1  -8    0.00    1.60
  -3  -1  -8    0.30    1.40
   3  -1   8    2.10    1.70
   3  -1   8    1.70    1.70
  -3  -1  -8   -1.30    1.50
   3   1   8    1.60    1.90
  -3   1  -8    7.50    2.50
  -3   1  -8    1.50    1.40
   3   1   8    2.30    1.90
  -3   1  -8    2.50    1.50
  -4  -1  -8 1349.27   32.70
  -4  -1  -8 1355.96   31.50
   4  -1   8 1368.86   30.30
   4  -1   8 1357.66   31.10
  -4   1  -8 1355.16   29.00
   4   1   8 1395.76   35.80
  -4   1  -8 1336.67   29.30
   4   1   8 1369.16   34.40
  -4   1  -8 1406.96   29.90
  -5  -1  -8   29.50    4.80
  -5  -1  -8   41.20    5.60
  -5  -1  -8   33.30    5.20
   5  -1   8   28.60    3.20
   5   1   8   27.70    5.60
  -5   1  -8   29.10    3.90
   5   1   8   45.40   10.20
  -5   1  -8   32.50    3.80
  -5   1  -8   36.00    3.40
  -6  -1  -8  409.36   15.30
  -6  -1  -8  462.15   19.60
  -6  -1  -8  434.16   16.20
  -6  -1  -8  428.86   15.20
   6   1   8  422.66   17.40
  -6   1  -8  419.16   14.20
  -7  -2   8  198.28   15.50
   7  -2  -8  203.58   10.40
  -7  -2   8  187.28   12.80
  -7   2   8  194.78   11.70
  -7   2   8  217.98   13.00
   7   2  -8  205.58   14.70
  -7   2   8  216.18   11.20
  -6  -2   8  557.34   25.10
  -6  -2   8  563.84   21.60
  -6  -2   8  541.55   21.80
   6  -2  -8  520.85   18.00
   6  -2  -8  565.74   20.50
   6   2  -8  573.74   21.60
   6   2  -8  583.94   24.70
  -6   2   8  552.14   19.20
  -6   2   8  536.45   19.10
  -6   2   8  531.25   21.40
   5  -2  -8  176.28   10.80
  -5  -2   8  187.78   11.20
  -5  -2   8  173.68   11.40
  -5  -2   8  167.98   12.90
   5   2  -8  179.28   11.30
  -5   2   8  188.68   10.30
   5   2  -8  164.88    9.20
  -5   2   8  164.58   10.70
   5   2  -8  165.78   12.10
  -5   2   8  172.98    9.50
  -4  -2   8  226.38   13.90
  -4  -2   8  212.48   12.00
   4  -2  -8  226.98   12.00
   4  -2  -8  216.78   10.70
  -4  -2   8  220.18   11.30
   4   2  -8  220.28   10.70
  -4   2   8  207.18   10.80
   4   2  -8  218.28   11.80
  -4   2   8  213.38   10.00
   4   2  -8  197.58   12.60
  -4   2   8  221.38   12.00
   3  -2  -8  871.21   21.40
  -3  -2   8  898.01   25.90
   3  -2  -8  947.41   37.20
  -3  -2   8  904.81   24.60
  -3  -2   8  916.31   28.70
   3  -2  -8  875.51   24.00
  -3   2   8  924.71   23.00
   3   2  -8  889.81   25.60
  -3   2   8  896.41   29.90
  -3   2   8  904.51   24.50
   3   2  -8  863.51   27.60
   3   2  -8  900.71   24.30
   2  -2  -8    3.00    2.50
  -2  -2   8    6.00    2.90
   2  -2  -8    8.80    3.00
  -2  -2   8    2.00    2.40
  -2  -2   8    1.30    2.00
   2  -2  -8    4.40    2.20
  -2   2   8    5.10    2.40
   2   2  -8    5.50    2.80
   2   2  -8    4.60    2.20
  -2   2   8    4.60    2.10
   2   2  -8    2.90    2.50
  -2   2   8    5.20    2.60
  -1  -2   8 5001.40   97.39
  -1  -2   8 5067.59   92.59
  -1  -2   8 4998.30   95.29
   1  -2  -8 4961.10   96.59
   1  -2  -8 4972.00   94.39
   1  -2  -8 4851.71   91.59
  -1   2   8 5026.50   96.69
   1   2  -8 5074.69   97.19
   1   2  -8 4844.92   92.79
  -1   2   8 5201.58   94.79
  -1   2   8 5008.60   91.89
   0  -2   8  783.42   20.90
   0  -2  -8  790.72   19.60
   0  -2  -8  790.62   23.20
   0  -2   8  749.23   22.10
   0  -2  -8  772.32   21.50
   0  -2   8  792.72   18.90
   0   2   8  797.22   19.70
   0   2  -8  776.12   19.60
   0   2  -8  801.62   20.90
   0   2   8  741.03   22.50
   0   2  -8  770.82   22.20
   0   2   8  799.92   21.50
   1  -2   8  183.98    9.10
  -1  -2  -8  184.18    9.30
  -1  -2  -8  193.58   10.50
   1  -2   8  204.58    6.80
  -1  -2  -8  194.68    8.30
  -1   2  -8  189.78    7.50
  -1   2  -8  193.28    9.20
  -1   2  -8  197.98    8.60
   1   2   8  195.88    9.40
   1   2   8  188.98   10.30
   1   2   8  201.38    8.30
   2  -2   8  288.27   10.70
  -2  -2  -8  284.67   13.40
   2  -2   8  291.47   10.00
  -2  -2  -8  291.07   11.90
  -2  -2  -8  280.97   10.60
  -2   2  -8  281.97    9.90
   2   2   8  296.57   10.20
  -2   2  -8  278.97   10.80
  -2   2  -8  272.07    8.90
   2   2   8  277.57   12.90
   2   2   8  296.17   11.90
   3  -2   8 2399.66   47.50
  -3  -2  -8 2413.26   51.49
   3  -2   8 2346.27   46.10
  -3  -2  -8 2425.66   55.19
  -3  -2  -8 2401.86   49.60
  -3   2  -8 2386.56   45.70
  -3   2  -8 2427.66   46.50
   3   2   8 2427.56   54.09
   3   2   8 2347.97   51.39
  -3   2  -8 2404.36   48.50
  -4  -2  -8   12.00    3.50
   4  -2   8   11.70    2.20
  -4  -2  -8   13.20    3.40
  -4  -2  -8    9.10    3.60
  -4   2  -8   12.70    2.30
  -4   2  -8   11.60    2.20
   4   2   8    5.40    4.50
   4   2   8    8.80    3.30
  -4   2  -8   14.60    2.20
  -5  -2  -8  458.25   17.70
  -5  -2  -8  487.65   16.90
  -5  -2  -8  470.75   17.40
  -5  -2  -8  476.35   17.40
  -5   2  -8  482.25   13.50
   5   2   8  490.15   20.20
   5   2   8  457.15   18.80
  -6  -2  -8  112.69    8.20
  -6  -2  -8  128.59    8.90
  -6  -2  -8  115.49    8.80
  -6  -2  -8  129.79    9.60
  -6   2  -8  125.89    6.50
   6   2   8  106.09    9.20
   6   2   8  121.39    9.30
   6  -3  -8  972.70   25.90
  -6  -3   8 1008.60   31.40
   6  -3  -8  966.90   28.20
  -6  -3   8  984.30   31.90
  -6  -3   8  989.50   36.80
  -6   3   8  947.41   29.40
   6   3  -8  973.80   31.40
   6   3  -8  988.40   34.90
  -6   3   8  973.00   26.70
  -5  -3   8   20.90    5.60
  -5  -3   8    9.70    4.50
  -5  -3   8   12.30    4.20
   5  -3  -8   12.60    4.00
  -5   3   8   10.70    3.50
   5   3  -8    6.90    3.20
  -5   3   8    8.20    3.30
   5   3  -8   11.40    4.80
   5   3  -8   23.40    5.70
  -5   3   8   14.70    4.20
  -4  -3   8 4553.74   92.89
  -4  -3   8 4516.65   98.19
   4  -3  -8 4524.55   90.79
  -4  -3   8 4593.44   91.09
   4   3  -8 4569.04   89.89
   4   3  -8 4522.25   96.99
   4   3  -8 4559.94   92.39
  -4   3   8 4545.45   86.89
  -4   3   8 4592.44   91.79
  -3  -3   8  707.03   21.80
  -3  -3   8  760.42   23.70
   3  -3  -8  732.13   21.30
   3  -3  -8  730.73   23.00
  -3  -3   8  707.43   26.00
   3  -3  -8  712.33   18.00
   3   3  -8  747.53   23.20
   3   3  -8  744.63   22.10
   3   3  -8  727.13   25.50
  -3   3   8  750.82   24.00
  -3   3   8  722.73   21.20
  -3   3   8  710.83   19.60
  -2  -3   8 3706.83   79.79
   2  -3  -8 3739.33   74.49
  -2  -3   8 3786.72   74.19
   2  -3  -8 3840.62   71.39
   2  -3  -8 3890.21   77.39
  -2  -3   8 3802.92   76.19
   2   3  -8 3603.44   75.39
  -2   3   8 3849.51   74.49
  -2   3   8 3804.52   76.89
   2   3  -8 3731.93   74.49
   2   3  -8 3840.62   79.69
  -2   3   8 3757.52   72.09
  -1  -3   8   17.00    5.80
   1  -3  -8   12.50    3.40
   1  -3  -8   15.50    3.70
  -1  -3   8   11.10    2.90
   1  -3  -8   29.90    4.00
  -1  -3   8   19.30    4.50
   1   3  -8   13.60    3.20
  -1   3   8   15.30    3.20
  -1   3   8   11.70    3.50
  -1   3   8   16.60    3.60
   1   3  -8   12.50    3.60
   0  -3   8 1650.23   36.70
   0  -3  -8 1581.04   37.40
   0  -3  -8 1630.04   35.20
   0  -3   8 1728.63   39.40
   0  -3  -8 1682.53   40.40
   0  -3   8 1699.43   34.50
   0   3  -8 1594.74   38.30
   0   3   8 1657.73   37.60
   0   3  -8 1598.14   36.30
   0   3   8 1661.53   35.60
   0   3  -8 1663.53   35.60
   0   3   8 1603.54   39.50
   1  -3   8  263.67   11.20
   1  -3   8  271.17    8.00
  -1  -3  -8  253.27   13.50
  -1  -3  -8  267.17   10.40
  -1  -3  -8  285.87   13.70
   1   3   8  258.97   10.20
  -1   3  -8  255.97    9.30
   1   3   8  267.27   13.00
  -1   3  -8  247.28   10.90
  -1   3  -8  267.57   10.20
   1   3   8  283.87   11.90
   2  -3   8 1879.41   39.00
   2  -3   8 1943.41   40.60
  -2  -3  -8 1914.31   47.10
  -2  -3  -8 1901.81   41.30
  -2  -3  -8 1867.41   43.40
  -2   3  -8 1916.71   38.00
   2   3   8 1921.41   46.20
   2   3   8 1945.11   40.60
  -2   3  -8 1920.81   39.00
   2   3   8 1967.90   43.80
  -2   3  -8 1949.80   40.80
   3  -3   8   41.10    3.30
  -3  -3  -8   41.20    6.10
   3  -3   8   42.10    3.70
  -3  -3  -8   36.20    6.40
  -3  -3  -8   42.90    5.30
   3   3   8   55.59    7.80
  -3   3  -8   44.20    3.90
   3   3   8   54.09    6.70
  -3   3  -8   45.40    3.60
  -4  -3  -8   73.79    6.90
  -4  -3  -8   66.69    6.30
  -4  -3  -8   74.79    7.30
   4   3   8   73.39    9.70
   4   3   8   62.39    9.00
  -4   3  -8   67.09    5.00
  -5  -3  -8   41.30    6.90
  -5  -3  -8   47.40    6.80
  -5  -3  -8   46.70    7.10
  -5  -3  -8   58.19    7.60
   5   3   8   62.59    9.20
  -6  -3  -8    7.40    3.30
  -6  -3  -8    9.00    4.20
  -6  -3  -8    3.60    3.10
  -6  -3  -8    8.50    3.50
   6   3   8   -1.00    2.20
   6   3   8    8.30    4.70
  -6  -4   8  390.46   18.50
   6  -4  -8  350.76   12.80
  -6  -4   8  332.47   20.80
   6  -4  -8  325.67   13.80
  -6  -4   8  321.67   19.00
  -6   4   8  365.46   18.00
   6   4  -8  403.06   20.40
   6   4  -8  364.16   20.50
  -6   4   8  348.97   13.40
  -6   4   8  347.77   15.50
  -5  -4   8  622.94   23.90
  -5  -4   8  601.44   22.50
   5  -4  -8  553.34   20.00
  -5  -4   8  590.74   26.80
   5  -4  -8  619.44   23.80
   5   4  -8  632.64   26.80
  -5   4   8  599.74   18.90
  -5   4   8  608.94   19.20
   5   4  -8  618.04   23.40
  -5   4   8  610.54   21.30
  -4  -4   8  329.97   23.50
  -4  -4   8  333.67   15.40
   4  -4  -8  347.67   15.10
   4  -4  -8  364.66   14.00
  -4  -4   8  355.96   19.30
  -4   4   8  365.36   14.10
  -4   4   8  342.77   15.10
  -4   4   8  342.47   12.90
   4   4  -8  325.27   18.00
   4   4  -8  360.06   17.90
   4   4  -8  372.56   15.70
   3  -4  -8  305.27   12.90
  -3  -4   8  311.07   14.80
   3  -4  -8  334.87   14.60
   3  -4  -8  303.07    9.80
  -3  -4   8  322.67   14.00
  -3  -4   8  333.87   17.60
   3   4  -8  323.87   14.90
  -3   4   8  307.57   12.80
   3   4  -8  298.67   13.60
  -3   4   8  311.07   11.80
   3   4  -8  302.57   16.40
  -3   4   8  304.47   16.50
  -2  -4   8    3.70    2.60
  -2  -4   8    0.10    1.90
   2  -4  -8   -1.10    1.80
   2  -4  -8    1.80    2.40
  -2  -4   8    2.30    2.10
   2  -4  -8    3.40    1.90
   2   4  -8    1.20    2.20
  -2   4   8    2.40    1.70
   2   4  -8    0.60    2.40
  -2   4   8   -0.10    2.10
  -2   4   8    0.10    1.60
   2   4  -8    2.50    2.70
  -1  -4   8 2189.18   48.10
  -1  -4   8 2188.88   51.79
   1  -4  -8 2234.68   50.79
   1  -4  -8 2172.68   44.80
   1  -4  -8 2254.27   48.20
  -1  -4   8 2215.08   46.10
  -1   4   8 2185.58   50.19
  -1   4   8 2174.48   45.50
  -1   4   8 2219.88   47.90
   1   4  -8 2042.30   48.00
   1   4  -8 2246.18   51.29
   1   4  -8 2161.98   47.00
   0  -4   8  683.13   20.10
   0  -4  -8  714.13   21.40
   0  -4   8  683.03   17.90
   0  -4  -8  680.73   18.90
   0  -4   8  709.03   22.40
   0  -4  -8  644.74   22.80
   0   4  -8  704.43   20.10
   0   4   8  676.53   22.80
   0   4  -8  687.83   19.20
   0   4   8  698.83   21.10
   0   4  -8  709.23   22.20
   0   4   8  712.63   19.50
  -1  -4  -8  229.98   11.40
   1  -4   8  234.88   11.10
   1  -4   8  235.78    7.50
  -1  -4  -8  226.18   13.00
  -1  -4  -8  226.48   10.00
   1   4   8  238.18   13.00
   1   4   8  223.78    9.90
  -1   4  -8  249.08    9.50
  -1   4  -8  226.28    9.70
   1   4   8  243.78   11.60
  -1   4  -8  235.38   10.80
  -2  -4  -8  842.62   28.00
   2  -4   8  817.82   21.70
   2  -4   8  812.22   20.30
  -2  -4  -8  855.51   23.10
  -2  -4  -8  802.32   24.60
   2   4   8  819.12   27.20
  -2   4  -8  813.12   19.70
  -2   4  -8  815.42   20.10
   2   4   8  798.22   24.70
   2   4   8  849.12   22.30
  -2   4  -8  827.02   21.70
   3  -4   8 1223.18   25.50
   3  -4   8 1212.78   26.30
  -3  -4  -8 1201.68   31.20
  -3  -4  -8 1358.36   38.40
  -3  -4  -8 1265.97   33.80
  -3   4  -8 1257.27   25.60
   3   4   8 1242.68   37.70
   3   4   8 1267.67   34.90
  -3   4  -8 1226.78   27.30
  -3   4  -8 1235.28   26.20
   3   4   8 1252.27   36.80
  -4  -4  -8   77.09    7.80
  -4  -4  -8   69.59    7.40
  -4  -4  -8   86.09    8.00
   4   4   8   75.99    8.60
   4   4   8   85.09    9.50
  -5  -4  -8   96.69    9.00
  -5  -4  -8   99.59    9.20
  -5  -4  -8  119.49    9.60
  -5  -4  -8   90.79    7.90
   5   4   8  107.79   10.40
   5   4   8  118.49   11.00
  -6  -4  -8  105.49    9.40
  -6  -4  -8  104.99    9.70
  -6  -4  -8  109.39    9.00
  -6  -4  -8   85.09   10.30
   6   4   8   97.69   10.50
   6   4   8   92.59   10.30
  -6  -5   8   48.80   11.80
  -6  -5   8   59.79    9.30
   6  -5  -8   51.69    4.80
  -6  -5   8   59.49   12.70
   6  -5  -8   50.39    5.20
   6   5  -8   52.09    8.30
   6   5  -8   62.59   11.10
  -6   5   8   53.09    5.70
  -6   5   8   55.89    5.20
  -6   5   8   51.29    6.70
   5  -5  -8   46.80    6.80
  -5  -5   8   42.90    7.80
  -5  -5   8   44.60    7.00
  -5  -5   8   55.69   11.10
   5  -5  -8   47.80    5.90
  -5   5   8   53.39    5.40
   5   5  -8   36.10    7.40
  -5   5   8   55.49    5.70
  -5   5   8   55.79    6.30
   5   5  -8   59.49    9.10
   5   5  -8   57.29    8.10
  -4  -5   8    4.90    3.50
  -4  -5   8    3.30    3.50
   4  -5  -8   -0.30    1.90
   4  -5  -8    6.50    2.80
  -4  -5   8    6.50    4.50
   4   5  -8    2.80    3.50
   4   5  -8    4.60    2.90
   4   5  -8    6.40    3.60
  -4   5   8    1.00    2.30
  -4   5   8    6.40    3.10
  -4   5   8    3.10    2.40
   3  -5  -8   61.29   12.00
  -3  -5   8   54.79    9.30
  -3  -5   8   69.59    7.10
   3  -5  -8   59.09    6.20
   3  -5  -8   55.09    4.20
   3  -5  -8   61.89    4.20
  -3  -5   8   62.09    8.40
   3   5  -8   48.00    8.10
  -3   5   8   43.90    6.60
   3   5  -8   48.00    6.80
  -3   5   8   58.29    5.40
   3   5  -8   56.19    7.90
  -3   5   8   49.40    6.30
   2  -5  -8  603.04   16.60
  -2  -5   8  606.54   24.20
  -2  -5   8  577.64   20.80
   2  -5  -8  591.24   21.60
  -2  -5   8  598.14   19.50
   2  -5  -8  612.84   19.70
  -2   5   8  605.44   19.50
  -2   5   8  599.24   21.30
   2   5  -8  575.44   23.20
   2   5  -8  578.24   20.00
  -2   5   8  598.74   18.00
   2   5  -8  607.74   21.10
   1  -5  -8   54.79    8.30
   1  -5  -8   52.09    4.60
   1  -5  -8   46.70    6.00
  -1  -5   8   61.39    9.10
  -1  -5   8   54.69    7.00
  -1  -5   8   37.10    5.10
   1   5  -8   33.50    5.30
   1   5  -8   43.20    5.80
  -1   5   8   56.49    5.90
  -1   5   8   54.79    5.10
   1   5  -8   57.19    8.40
  -1   5   8   47.00    7.00
   0  -5  -8  566.04   21.90
   0  -5  -8  548.15   16.90
   0  -5   8  553.74   20.50
   0  -5   8  575.04   18.30
   0  -5   8  570.74   16.10
   0  -5  -8  548.85   19.10
   0   5  -8  566.34   18.20
   0   5   8  545.65   19.00
   0   5  -8  563.84   20.20
   0   5   8  539.55   20.80
   0   5   8  542.05   17.40
   0   5  -8  509.05   17.10
   1  -5   8 1012.80   28.10
  -1  -5  -8 1020.20   32.00
   1  -5   8  982.70   23.50
  -1  -5  -8 1042.60   28.90
  -1  -5  -8  957.30   25.80
  -1   5  -8 1036.90   27.70
  -1   5  -8  996.10   25.30
   1   5   8  972.50   28.40
   1   5   8  992.10   26.20
  -1   5  -8  989.40   24.80
   1   5   8 1027.40   31.70
   2  -5   8  504.75   16.50
  -2  -5  -8  532.15   19.60
  -2  -5  -8  519.85   22.20
   2  -5   8  504.35   15.10
  -2  -5  -8  488.05   17.30
  -2   5  -8  495.75   14.70
  -2   5  -8  525.05   16.60
  -2   5  -8  515.25   14.90
   2   5   8  505.45   19.70
   2   5   8  515.95   17.10
   2   5   8  499.35   21.60
  -3  -5  -8   -0.10    2.40
  -3  -5  -8    3.90    2.70
  -3  -5  -8    0.10    2.30
   3  -5   8    5.30    1.90
   3  -5   8    2.70    1.60
   3   5   8    2.20    4.30
   3   5   8    5.80    4.10
  -3   5  -8    3.20    1.70
  -3   5  -8    3.00    1.90
  -3   5  -8    2.90    1.50
  -4  -5  -8   22.10    5.60
  -4  -5  -8   17.90    4.70
  -4  -5  -8    8.40    3.90
  -4  -5  -8   18.60    8.40
   4   5   8   19.50    6.30
  -5  -5  -8  214.28   13.40
  -5  -5  -8  175.18   12.50
  -5  -5  -8  160.28   11.10
  -5  -5  -8  184.68   12.40
   5   5   8  196.18   14.90
   5   5   8  198.28   14.60
  -6  -5  -8   48.90    8.20
  -6  -5  -8   52.39    9.60
  -6  -5  -8   42.40    7.00
   6   5   8   48.00   10.20
   6   5   8   46.30    9.40
  -6  -6   8   25.70    9.00
  -6  -6   8   27.40    6.50
  -6  -6   8   14.10    4.30
  -6   6   8   23.80    4.70
   6   6  -8   15.40    5.20
  -6   6   8   12.00    3.30
   6   6  -8   34.70    8.70
  -6   6   8   17.50    3.90
   6   6  -8   12.90    4.90
   5  -6  -8   99.39    7.00
  -5  -6   8   98.59    9.20
  -5  -6   8   94.19   10.10
  -5  -6   8   79.89   12.50
   5  -6  -8   86.19    8.20
   5   6  -8   94.19    9.20
   5   6  -8   83.19   10.70
  -5   6   8   89.19    7.90
  -5   6   8   94.69    7.20
  -5   6   8  105.69    7.40
   5   6  -8   89.99   12.40
  -4  -6   8  261.57   14.50
   4  -6  -8  272.77   14.00
  -4  -6   8  283.37   18.80
  -4  -6   8  285.17   16.10
   4   6  -8  272.17   15.60
  -4   6   8  268.17   12.30
  -4   6   8  282.47   13.90
   4   6  -8  289.47   18.30
  -4   6   8  258.47   11.70
  -3  -6   8  763.92   30.40
   3  -6  -8  766.22   17.60
  -3  -6   8  722.93   26.00
  -3  -6   8  765.62   24.80
   3  -6  -8  730.03   25.10
   3   6  -8  727.93   25.90
  -3   6   8  738.73   24.90
   3   6  -8  710.53   28.70
   3   6  -8  743.23   25.10
  -3   6   8  726.13   21.40
  -3   6   8  735.33   22.60
  -2  -6   8  601.24   25.40
   2  -6  -8  618.94   23.10
   2  -6  -8  634.94   18.10
   2  -6  -8  569.34   16.60
  -2  -6   8  635.84   22.50
   2  -6  -8  596.24   20.40
  -2  -6   8  600.44   20.50
  -2   6   8  612.74   20.40
  -2   6   8  601.14   22.20
  -2   6   8  602.84   18.90
   2   6  -8  588.74   21.10
   2   6  -8  590.14   24.50
   2   6  -8  614.24   22.20
   1  -6  -8   38.90    7.50
  -1  -6   8   55.89    7.20
   1  -6  -8   48.20    6.00
  -1  -6   8   48.10    8.60
  -1  -6   8   51.99    6.40
   1  -6  -8   55.99    5.10
   1  -6  -8   62.79    6.70
   1   6  -8   67.89   10.00
  -1   6   8   51.59    7.50
   1   6  -8   48.60    6.80
   1   6  -8   56.09    7.20
  -1   6   8   49.90    6.70
  -1   6   8   56.19    5.50
   0  -6   8  186.58    8.90
   0  -6  -8  201.48   11.50
   0  -6   8  197.08   12.40
   0  -6  -8  215.98   13.60
   0  -6   8  192.08    8.60
   0  -6  -8  203.78   10.70
   0  -6   8  202.78   10.80
   0  -6  -8  207.18   10.00
   0   6  -8  192.18   12.00
   0   6   8  203.28   13.10
   0   6   8  201.68   10.30
   0   6  -8  212.58   11.00
   0   6   8  213.48   11.80
   0   6  -8  199.38   10.40
  -1  -6  -8   62.89    6.00
  -1  -6  -8   99.69   15.10
  -1  -6  -8   64.89    7.90
   1  -6   8   63.09    4.20
   1  -6   8   59.89    7.90
   1  -6   8   61.99    4.00
  -1  -6  -8   54.19    7.70
   1   6   8   76.89   10.40
   1   6   8   67.39    8.60
   1   6   8   60.59    6.10
  -1   6  -8   62.99    6.80
  -1   6  -8   63.39    5.90
  -1   6  -8   58.79    5.70
   2  -6   8  991.10   27.50
  -2  -6  -8 1101.69   40.80
   2  -6   8 1050.59   25.70
  -2  -6  -8 1050.29   35.20
  -2  -6  -8 1055.49   31.50
   2   6   8 1023.60   35.70
   2   6   8 1011.40   34.00
   2   6   8 1067.99   28.60
  -2   6  -8 1006.60   27.30
   2   6   8 1046.10   32.40
  -2   6  -8 1053.49   25.40
  -2   6  -8 1060.09   25.90
   3  -6   8    3.20    1.40
  -3  -6  -8    4.70    3.30
  -3  -6  -8   -2.30    2.60
  -3  -6  -8    3.20    3.10
  -3  -6  -8    4.70    2.90
  -3   6  -8    3.60    1.60
  -3   6  -8    3.60    2.00
   3   6   8    1.80    3.20
  -3   6  -8    2.70    1.90
  -4  -6  -8    6.70    3.70
  -4  -6  -8    8.70    3.60
  -4  -6  -8    5.00    4.00
  -4  -6  -8    2.90    3.00
  -4   6  -8    1.20    1.50
   4   6   8    0.40    3.70
  -5  -6  -8  106.19   10.00
  -5  -6  -8  119.99   10.00
  -5  -6  -8  122.99   11.10
  -5  -6  -8  104.79   10.20
   5   6   8  110.99   12.50
   5   6   8  122.69   12.80
  -5  -7   8  159.28   13.60
  -5  -7   8  177.18   16.60
  -5  -7   8  162.48   22.80
   5  -7  -8  142.69    8.70
  -5   7   8  162.98    9.10
  -5   7   8  139.89    9.60
  -5   7   8  170.48    9.60
   5   7  -8  142.19   11.50
   5   7  -8  162.48   15.10
   5   7  -8  146.09   12.30
   4  -7  -8  514.25   18.10
  -4  -7   8  494.75   22.50
   4  -7  -8  479.85   19.50
  -4  -7   8  452.85   20.20
  -4  -7   8  484.65   26.40
  -4   7   8  484.95   19.40
  -4   7   8  491.25   17.80
  -4   7   8  475.45   19.30
   4   7  -8  493.85   25.50
   4   7  -8  464.35   21.40
   4   7  -8  480.45   20.90
  -3  -7   8    0.80    3.20
   3  -7  -8    2.00    2.60
  -3  -7   8    2.70    3.30
  -3  -7   8    3.10    2.90
   3   7  -8    5.20    3.90
  -3   7   8    0.60    2.20
  -3   7   8   -0.40    2.10
   3   7  -8   -1.60    2.70
  -3   7   8    3.40    2.70
   2  -7  -8  278.07   15.50
   2  -7  -8  258.77   11.10
  -2  -7   8  286.17   13.00
  -2  -7   8  291.27   14.20
   2  -7  -8  283.07   13.90
  -2  -7   8  297.57   18.10
  -2  -7   8  276.17   15.00
   2  -7  -8  278.87   10.70
  -2   7   8  267.87   14.80
   2   7  -8  264.67   16.80
  -2   7   8  287.97   12.70
  -2   7   8  281.57   13.80
   2   7  -8  274.87   14.90
   1  -7  -8  167.78   11.00
   1  -7  -8  207.18   10.60
  -1  -7   8  185.98    9.70
  -1  -7   8  164.58   22.50
   1  -7  -8  203.48   13.60
  -1  -7   8  185.38   10.20
  -1  -7   8  170.78   11.30
   1  -7  -8  169.18    9.00
  -1   7   8  182.18   11.50
   1   7  -8  183.88   15.80
  -1   7   8  185.58   10.20
  -1   7   8  166.08   12.20
   1   7  -8  175.78   11.30
   1   7  -8  182.38   11.10
   0  -7  -8  389.66   17.10
   0  -7   8  387.06   13.60
   0  -7  -8  376.86   15.70
   0  -7   8  392.26   16.10
   0  -7  -8  379.56   14.60
   0  -7  -8  353.06   18.90
   0  -7   8  370.06   18.20
   0  -7   8  378.36   13.20
   0   7  -8  361.56   15.50
   0   7  -8  361.66   15.50
   0   7   8  374.56   15.40
   0   7  -8  356.66   17.50
   0   7   8  370.76   18.90
   0   7   8  358.66   16.80
   1  -7   8   49.70    7.50
  -1  -7  -8   34.70    7.20
   1  -7   8   44.30    3.60
  -1  -7  -8   48.50    7.60
   1  -7   8   45.40    3.60
   1   7   8   41.40    6.00
  -1   7  -8   52.19    8.00
  -1   7  -8   34.20    5.30
  -1   7  -8   37.50    5.80
   1   7   8   45.80    7.80
   1   7   8   50.99    8.60
   2  -7   8 1005.80   26.20
   2  -7   8 1024.30   29.00
  -2  -7  -8 1018.90   31.50
  -2  -7  -8 1033.90   31.40
  -2  -7  -8 1052.19   32.50
   2   7   8  980.90   28.70
  -2   7  -8  992.40   26.50
   2   7   8 1146.39   47.50
  -2   7  -8 1028.50   26.00
   2   7   8  997.90   35.50
  -2   7  -8 1040.70   28.70
   3  -7   8  126.19    6.30
  -3  -7  -8  138.99   10.90
  -3  -7  -8  124.29    9.60
  -3  -7  -8  106.59   10.20
   3  -7   8  121.99    6.40
  -3  -7  -8  141.29   11.60
  -3   7  -8  135.69    7.60
  -3   7  -8  126.49    7.40
   3   7   8  113.89   12.10
   3   7   8   90.79   12.60
  -4  -7  -8  241.98   13.70
  -4  -7  -8  224.48   14.60
  -4  -7  -8  213.48   14.60
  -4  -7  -8  256.77   15.30
   4   7   8  243.68   18.00
  -4   7  -8  218.98    9.30
   4   7   8  230.98   17.10
  -5  -7  -8  178.48   13.50
  -5  -7  -8  142.19   13.10
  -5  -7  -8  173.78   12.40
  -5  -7  -8  189.68   13.90
   5   7   8  173.98   15.30
   5   7   8  167.18   15.90
   5  -8  -8   84.79    6.80
  -5  -8   8   57.79   10.50
  -5  -8   8   80.79   10.30
  -5  -8   8   93.29    9.80
  -5  -8   8   95.89   12.90
   5   8  -8   98.39   15.00
   5   8  -8   74.69   13.00
  -5   8   8   87.39    7.40
  -5   8   8   65.89    6.90
  -5   8   8   92.59    7.70
   5   8  -8   82.99   12.00
  -4  -8   8   87.19    8.80
   4  -8  -8  105.59    8.30
  -4  -8   8   95.89    9.10
  -4  -8   8  124.89   13.80
   4  -8  -8   87.69    8.60
  -4  -8   8   96.59   12.50
   4   8  -8   82.89   10.60
  -4   8   8   97.79    8.80
  -4   8   8   92.89    8.00
  -4   8   8   99.59    8.00
   4   8  -8   95.49   14.60
   4   8  -8  107.79   10.60
  -3  -8   8  226.68   15.00
  -3  -8   8  283.27   20.00
   3  -8  -8  264.77   15.40
  -3  -8   8  260.07   13.80
  -3  -8   8  265.37   14.90
  -3   8   8  242.18   14.50
  -3   8   8  230.48   12.80
   3   8  -8  244.18   15.50
   3   8  -8  258.47   22.40
   3   8  -8  258.07   18.20
  -3   8   8  271.47   12.80
  -2  -8   8  703.03   30.60
  -2  -8   8  697.93   23.10
  -2  -8   8  722.23   24.40
   2  -8  -8  729.53   27.70
  -2  -8   8  689.03   25.80
   2  -8  -8  764.42   21.00
   2  -8  -8  741.33   20.00
  -2   8   8  705.23   22.80
  -2   8   8  697.53   24.40
  -2   8   8  727.73   27.00
   2   8  -8  714.63   29.80
   2   8  -8  660.23   25.40
  -1  -8   8 2435.16   54.49
   1  -8  -8 2423.36   54.09
   1  -8  -8 2486.65   62.59
  -1  -8   8 2485.75   53.59
   1  -8  -8 2517.35   58.09
  -1  -8   8 2435.06   57.89
   1  -8  -8 2471.25   52.39
  -1   8   8 2526.85   58.79
   1   8  -8 2410.96   57.39
   1   8  -8 2398.06   57.49
   1   8  -8 2409.76   62.59
  -1   8   8 2494.15   55.29
  -1   8   8 2517.65   62.19
   0  -8  -8   95.89    8.40
   0  -8  -8   90.99   10.60
   0  -8   8   85.69    9.60
   0  -8   8   96.39    8.50
   0  -8   8   93.99    7.00
   0  -8  -8   92.69    9.20
   0  -8   8   84.79    6.40
   0   8   8   95.29    8.00
   0   8  -8   89.09    9.40
   0   8   8  111.39   10.30
   0   8  -8   96.09    8.30
   0   8   8   87.79   12.00
  -1  -8  -8  730.13   25.80
  -1  -8  -8  745.13   25.20
  -1  -8  -8  723.43   26.30
   1  -8   8  715.23   17.50
   1  -8   8  733.63   26.60
  -1  -8  -8  727.93   23.60
   1  -8   8  726.93   17.60
  -1   8  -8  743.33   23.70
   1   8   8  726.73   23.90
  -1   8  -8  733.33   26.00
  -1   8  -8  739.83   23.00
   1   8   8  734.23   32.30
   1   8   8  730.93   30.80
  -2  -8  -8  197.88   12.90
  -2  -8  -8  183.78   13.10
   2  -8   8  173.98   11.20
   2  -8   8  190.18    9.90
  -2  -8  -8  189.58   13.00
  -2   8  -8  174.58   10.20
  -2   8  -8  194.48   11.60
   2   8   8  180.18   11.40
  -2   8  -8  198.18    9.90
   2   8   8  223.48   16.30
   2   8   8  184.18   15.60
  -3  -8  -8 1176.98   34.70
   3  -8   8 1177.28   27.60
  -3  -8  -8 1252.87   39.00
  -3  -8  -8 1193.78   36.80
   3  -8   8 1262.27   30.70
  -3  -8  -8 1194.68   37.30
   3   8   8 1221.08   44.20
   3   8   8 1200.48   42.70
  -3   8  -8 1163.18   30.70
  -3   8  -8 1179.88   30.20
  -4  -8  -8   65.79   10.10
  -4  -8  -8   74.99   14.50
  -4  -8  -8   67.79   11.30
  -4   8  -8   64.69    5.50
   4   8   8   71.19   11.90
  -5  -8  -8  153.18   12.90
  -5  -8  -8  111.19   13.90
   5   8   8  126.49   18.20
   4  -9  -8    4.70    2.40
  -4  -9   8    2.80    3.70
   4  -9  -8    9.00    3.30
  -4  -9   8    8.90    3.90
  -4  -9   8   14.10    7.30
  -4  -9   8    5.80    4.90
   4   9  -8   10.00    5.30
  -4   9   8   14.70    7.20
   4   9  -8    8.20    5.10
   4   9  -8    0.90    2.80
  -4   9   8    9.60    3.50
  -3  -9   8   60.39   10.50
  -3  -9   8   36.00   10.10
  -3  -9   8   40.90    6.60
   3  -9  -8   52.49    7.70
  -3  -9   8   52.39    8.40
   3   9  -8   51.29   10.70
   3   9  -8   52.09    9.10
  -3   9   8   57.09    8.40
  -3   9   8   55.89    7.60
  -3   9   8   48.20    8.50
   3   9  -8   39.50   10.00
   2  -9  -8  493.75   15.90
   2  -9  -8  523.35   17.00
  -2  -9   8  492.25   26.20
  -2  -9   8  520.45   22.70
  -2  -9   8  550.14   22.80
   2  -9  -8  522.95   21.10
  -2  -9   8  520.45   20.70
   2   9  -8  517.05   22.60
  -2   9   8  506.85   19.50
   2   9  -8  520.65   26.00
  -2   9   8  492.35   22.80
   2   9  -8  516.35   22.30
  -2   9   8  498.75   21.40
   1  -9  -8   31.60    6.00
  -1  -9   8   13.40    3.70
  -1  -9   8   24.40    5.90
   1  -9  -8   17.60    5.70
   1  -9  -8   30.20    5.00
  -1  -9   8   35.60    6.20
   1  -9  -8   25.00    5.10
  -1   9   8   23.90    7.10
  -1   9   8   34.60    7.20
   1   9  -8   41.80    7.80
  -1   9   8   21.10    6.70
  -1   9   8   18.20    4.60
   1   9  -8   25.70    7.00
   1   9  -8   26.80    6.30
   0  -9  -8  754.82   23.40
   0  -9  -8  713.03   25.80
   0  -9   8  715.73   21.10
   0  -9   8  729.23   30.70
   0  -9  -8  753.62   25.10
   0  -9   8  731.33   21.40
   0  -9   8  732.23   25.50
   0  -9  -8  716.33   26.80
   0   9   8  710.33   24.50
   0   9   8  739.03   30.40
   0   9   8  716.03   31.10
   0   9  -8  691.13   24.70
   0   9  -8  769.42   29.20
   0   9  -8  726.83   25.50
   1  -9   8   37.30    3.50
  -1  -9  -8   36.70    6.60
  -1  -9  -8   53.39    8.20
  -1  -9  -8   50.09    8.60
   1  -9   8   35.00    3.50
   1   9   8   34.20    7.70
   1   9   8   38.50    6.50
  -1   9  -8   43.60    7.10
  -1   9  -8   53.29    9.20
  -1   9  -8   37.50    6.30
   1   9   8   29.60    7.90
  -2  -9  -8  967.60   33.20
  -2  -9  -8  961.50   35.70
  -2  -9  -8  874.11   30.50
  -2  -9  -8  871.01   28.60
   2  -9   8  886.41   26.00
   2  -9   8  895.91   26.60
   2   9   8  932.11   36.90
  -2   9  -8  918.81   29.20
  -2   9  -8  906.41   27.50
   2   9   8  885.91   37.40
   2   9   8  937.61   29.30
   3  -9   8   40.20    4.90
  -3  -9  -8   28.00    6.70
   3  -9   8   30.80    4.30
  -3  -9  -8   27.60    6.40
  -3  -9  -8   16.20    6.30
  -3  -9  -8   36.80    8.50
   3   9   8   34.00   10.50
  -3   9  -8   32.80    5.60
  -3   9  -8   35.10    5.70
  -3   9  -8   37.10    5.80
   3   9   8   19.60    7.00
  -4  -9  -8  476.15   21.50
  -4  -9  -8  442.86   23.30
  -4  -9  -8  446.66   27.40
  -4  -9  -8  477.05   23.00
   4   9   8  500.65   27.80
   4   9   8  462.75   27.50
  -4   9  -8  463.35   16.50
  -3 -10   8   51.79    9.60
  -3 -10   8   56.29   12.10
   3 -10  -8   39.40    6.30
   3 -10  -8   53.79    7.60
  -3 -10   8   44.80    9.10
   3  10  -8   42.50    8.10
  -3  10   8   39.90    8.40
  -3  10   8   39.30    8.20
  -3  10   8   47.60    7.00
   3  10  -8   40.40    7.50
   3  10  -8   35.60    9.50
  -2 -10   8    8.00    4.80
  -2 -10   8    3.90    3.50
  -2 -10   8    0.60    2.60
   2 -10  -8   -1.40    2.90
   2 -10  -8   -1.50    2.30
  -2 -10   8    5.20    3.30
   2 -10  -8    4.40    2.60
   2 -10  -8   -1.10    1.70
   2  10  -8    6.40    3.70
   2  10  -8    2.10    3.50
  -2  10   8   -1.80    1.90
   2  10  -8   -0.80    3.00
  -2  10   8    3.60    3.00
  -2  10   8   -2.10    2.50
  -1 -10   8  802.82   29.50
   1 -10  -8  901.41   29.80
   1 -10  -8  901.01   27.40
   1 -10  -8  881.81   30.60
  -1 -10   8  923.11   36.40
   1 -10  -8  854.21   25.10
  -1 -10   8  841.82   26.70
  -1  10   8  850.11   34.90
  -1  10   8  867.81   33.90
   1  10  -8  858.01   30.50
   1  10  -8  837.82   30.10
   1  10  -8  881.71   34.80
  -1  10   8  861.51   28.30
   0 -10   8   44.90    7.60
   0 -10   8   41.40    5.70
   0 -10  -8   42.30    7.60
   0 -10  -8   55.49    8.00
   0 -10   8   39.50    8.40
   0 -10   8   40.70    6.10
   0 -10  -8   35.50    7.60
   0  10   8   47.40   10.80
   0  10  -8   32.70    6.90
   0  10   8   59.09   11.50
   0  10   8   32.30    6.20
   0  10  -8   57.49   10.50
   0  10  -8   42.80    7.40
  -1 -10  -8    9.30    3.40
  -1 -10  -8    0.60    3.30
   1 -10   8    6.10    3.90
  -1 -10  -8   11.40    4.10
  -1 -10  -8   10.30    4.30
  -1  10  -8    5.70    3.40
  -1  10  -8    8.90    4.00
   1  10   8    7.50    4.80
   1  10   8    0.80    4.40
  -1  10  -8    1.60    2.80
   1  10   8    8.30    3.60
  -2 -10  -8   60.69    9.70
   2 -10   8   70.59    7.30
  -2 -10  -8  103.89   10.10
   2 -10   8   58.19    7.60
  -2 -10  -8   67.69    9.30
  -2 -10  -8   67.09   10.20
   2  10   8   56.29    9.00
  -2  10  -8   87.29   11.40
  -2  10  -8   58.19   12.00
  -2  10  -8   65.39    8.60
   2  10   8   59.79   12.50
   2  10   8   74.99   13.30
  -3 -10  -8  110.89   10.10
   3 -10   8   77.89    6.90
  -3 -10  -8  114.19   14.40
  -3 -10  -8  111.29   14.20
  -3 -10  -8   99.99   12.50
   3 -10   8   93.09    8.40
   3  10   8   93.49   15.30
  -3  10  -8  111.39    8.90
  -3  10  -8   90.19    8.10
  -3  10  -8  103.09    8.10
   3  10   8  123.29   17.30
  -2 -11   8  318.37   22.20
  -2 -11   8  315.47   16.00
  -2 -11   8  283.57   15.80
   2 -11  -8  316.57   12.40
   2 -11  -8  271.97   16.50
  -2 -11   8  324.77   18.70
   2 -11  -8  287.37   11.50
  -2  11   8  338.27   20.00
   2  11  -8  307.37   18.60
   2  11  -8  285.87   18.40
  -2  11   8  303.77   20.30
   2  11  -8  301.77   21.10
   1 -11  -8   39.60    6.60
   1 -11  -8   32.80    5.90
  -1 -11   8   26.70    7.80
   1 -11  -8   37.60    7.80
  -1 -11   8   40.40    6.60
  -1 -11   8   41.00    7.70
  -1 -11   8   39.50    6.30
   1 -11  -8   44.00    8.80
  -1  11   8   28.90    7.90
   1  11  -8   31.00    7.60
   1  11  -8   46.20   10.20
  -1  11   8   37.20    8.80
   1  11  -8   32.30    7.20
   0 -11   8    2.60    4.00
   0 -11  -8    3.60    3.90
   0 -11   8   -2.60    2.70
   0 -11  -8   -2.20    1.90
   0 -11   8    3.50    2.70
   0 -11  -8   -1.30    2.40
   0 -11  -8    6.80    3.20
   0  11  -8   -4.10    2.90
   0  11   8   -0.30    4.10
   0  11  -8    5.80    4.10
   0  11  -8    3.00    3.70
   0  11   8    4.10    3.20
   0  11   8   -3.40    2.80
   1 -11   8   52.59    8.00
  -1 -11  -8   44.30    8.20
  -1 -11  -8   36.60    6.50
  -1 -11  -8   45.90    7.80
  -1 -11  -8   41.80    7.80
   1  11   8   33.10    6.50
  -1  11  -8   67.59   15.20
   1  11   8   43.80   10.80
   1  11   8   53.29   11.20
  -1  11  -8   35.10    7.30
  -1  11  -8   18.30    5.80
  -2 -11  -8   24.80    6.90
   2 -11   8   29.90    5.90
  -2 -11  -8   32.40    6.50
  -2 -11  -8   38.70    7.80
  -2 -11  -8   25.40    7.00
  -2  11  -8   34.30    7.40
   2  11   8   24.70    7.80
   2  11   8   30.60    7.60
  -2  11  -8   27.40    6.40
  -2  11  -8   31.00    7.00
  -7   0   9  149.59   14.70
  -7   0   9  128.39    9.60
  -7   0   9  130.79   11.60
   7   0  -9  155.98   13.50
  -6   0   9   -0.70    2.80
   6   0  -9   -2.10    2.00
  -6   0   9   -1.00    2.10
  -6   0   9    3.80    3.20
   6   0  -9   -2.00    1.60
   5   0  -9 7581.74  146.09
   5   0  -9 7458.55  135.19
  -5   0   9 7481.35  146.69
  -5   0   9 7546.54  143.09
  -5   0   9 7507.25  147.89
   4   0  -9   -0.40    1.70
  -4   0   9    0.60    2.80
  -4   0   9    1.00    2.10
   4   0  -9    1.00    2.40
  -4   0   9    1.90    2.90
   4   0  -9    0.90    2.60
   3   0  -9 5191.28  100.39
  -3   0   9 5195.48   98.49
   3   0  -9 5300.47  103.69
  -3   0   9 5151.18  103.89
   3   0  -9 5100.49   97.59
  -3   0   9 5367.06  101.39
   2   0  -9   -3.30    1.70
  -2   0   9   -1.10    2.10
   2   0  -9   -1.80    1.20
  -2   0   9   -0.20    1.50
   2   0  -9    0.70    1.70
  -2   0   9   -1.10    2.00
   1   0  -9  863.31   23.60
  -1   0   9  901.41   25.40
   1   0  -9  866.01   22.00
  -1   0   9  876.61   23.80
   0   0  -9    1.40    2.50
   0   0  -9   -0.10    1.60
   0   0  -9   -0.80    1.60
   0   0   9    3.30    2.40
   0   0   9    1.70    1.50
   0   0   9    8.40    3.20
  -1   0  -9 4083.79   76.29
   1   0   9 4113.19   80.59
   1   0   9 4143.09   78.59
  -1   0  -9 4057.89   78.59
   1   0   9 4123.59   75.59
  -1   0  -9 4071.49   80.69
  -2   0  -9    1.00    2.00
  -2   0  -9    1.10    1.90
  -2   0  -9    0.40    1.40
   2   0   9    1.70    1.30
   2   0   9    1.40    1.80
   3   0   9 1373.16   31.90
   3   0   9 1407.76   33.90
  -3   0  -9 1389.26   30.70
  -3   0  -9 1391.96   32.20
  -3   0  -9 1396.46   34.80
  -4   0  -9    1.60    2.40
  -4   0  -9    0.60    2.10
   4   0   9   -0.40    1.80
  -4   0  -9    1.00    1.70
   4   0   9    2.30    2.20
   4   0   9    1.50    2.20
  -5   0  -9   59.19    5.40
   5   0   9   60.59    5.70
  -5   0  -9   73.39    5.90
  -5   0  -9   60.99    5.50
  -6   0  -9    0.30    2.00
  -6   0  -9   -0.70    2.10
   6   0   9    1.00    1.70
   6   0   9    1.70    1.80
  -6   0  -9    3.40    2.10
  -7  -1   9   24.40    6.10
  -7  -1   9   31.20    7.20
   7  -1  -9   39.50    5.90
  -7   1   9   38.50    6.70
  -7   1   9   34.60    6.60
   7   1  -9   33.10    7.60
   6  -1  -9  114.59    8.50
  -6  -1   9  110.39    9.30
   6  -1  -9  107.39   10.00
  -6  -1   9  119.69    9.50
  -6  -1   9  110.69   11.10
  -6   1   9  104.79   10.20
   6   1  -9  112.19    9.20
  -6   1   9  119.49    8.90
   6   1  -9  123.09   10.80
  -6   1   9  122.89    9.40
  -5  -1   9  968.70   29.70
   5  -1  -9  944.11   30.20
  -5  -1   9  959.80   28.20
  -5  -1   9  985.70   33.20
  -5   1   9  956.90   31.00
   5   1  -9  992.90   32.00
   5   1  -9  964.40   25.30
  -5   1   9  985.00   27.40
  -5   1   9  968.50   28.40
   4  -1  -9  457.35   14.30
  -4  -1   9  467.35   17.10
  -4  -1   9  482.05   20.50
   4  -1  -9  475.45   17.20
  -4  -1   9  475.75   18.40
   4  -1  -9  471.45   19.00
  -4   1   9  478.95   16.30
  -4   1   9  470.15   17.60
   4   1  -9  467.15   16.10
  -4   1   9  477.95   19.30
   4   1  -9  454.05   17.70
   4   1  -9  466.35   19.80
  -3  -1   9  511.45   20.10
  -3  -1   9  518.75   18.40
   3  -1  -9  480.15   17.00
   3  -1  -9  504.95   19.10
   3  -1  -9  513.75   15.50
  -3  -1   9  493.25   16.60
  -3   1   9  505.65   17.60
   3   1  -9  504.25   17.90
  -3   1   9  512.95   19.20
  -3   1   9  492.45   16.00
   3   1  -9  513.95   19.90
   3   1  -9  489.75   16.20
   2  -1  -9  308.97   13.90
   2  -1  -9  291.07   12.30
  -2  -1   9  295.37   14.00
   2  -1  -9  296.67   11.10
  -2  -1   9  292.27   11.40
  -2  -1   9  317.57   13.20
  -2   1   9  277.97   13.20
  -2   1   9  323.97   11.50
   2   1  -9  293.27   11.50
   2   1  -9  334.57   14.60
  -2   1   9  285.97   12.50
   2   1  -9  286.37   12.50
  -1  -1   9 9346.87  173.18
  -1  -1   9 9613.34  170.98
   1  -1  -9 9330.27  170.38
  -1   1   9 9743.72  170.98
   1   1  -9 9110.99  170.18
  -1   1   9 9610.74  173.08
   0  -1  -9 2294.27   46.90
   0  -1   9 2376.96   50.89
   0  -1   9 2365.26   49.10
   0  -1   9 2363.26   46.40
   0  -1  -9 2303.27   49.30
   0   1  -9 2350.56   51.09
   0   1   9 2517.95   53.79
   0   1  -9 2300.47   48.70
   0   1  -9 2336.07   47.20
   0   1   9 2291.77   46.70
   0   1   9 2327.87   51.29
  -1  -1  -9 2204.68   45.10
  -1  -1  -9 2255.87   47.60
   1  -1   9 2240.38   46.50
   1  -1   9 2276.97   48.30
   1  -1   9 2265.37   43.40
  -1  -1  -9 2198.68   49.60
  -1   1  -9 2235.28   46.50
  -1   1  -9 2303.67   48.70
   1   1   9 2239.18   44.70
   1   1   9 2170.68   49.00
   1   1   9 2275.17   47.50
  -1   1  -9 2203.88   44.40
  -2  -1  -9  846.02   23.00
  -2  -1  -9  895.41   25.70
  -2  -1  -9  830.52   21.30
   2  -1   9  851.41   18.00
   2  -1   9  833.22   21.50
   2  -1   9  864.71   23.10
   2   1   9  904.71   23.40
   2   1   9  861.01   24.60
  -2   1  -9  807.92   21.60
  -2   1  -9  864.81   23.60
   2   1   9  871.91   20.30
  -2   1  -9  841.92   20.30
   3  -1   9   60.79    5.30
  -3  -1  -9   69.49    6.10
  -3  -1  -9   63.69    5.10
   3  -1   9   65.09    4.90
  -3  -1  -9   56.99    6.20
  -3   1  -9   58.99    5.00
  -3   1  -9   63.29    4.40
  -3   1  -9   60.99    5.50
   3   1   9   58.99    6.10
   4  -1   9    2.60    1.70
  -4  -1  -9   -1.60    1.90
   4  -1   9    3.30    2.10
  -4  -1  -9    1.90    2.50
  -4  -1  -9   -0.40    2.00
  -4  -1  -9    0.10    1.70
   4   1   9    0.00    1.90
   4   1   9    3.00    2.10
  -4   1  -9    2.00    1.70
  -4   1  -9    2.90    2.20
  -4   1  -9    2.80    1.90
  -5  -1  -9  104.59    7.30
  -5  -1  -9   87.79    7.10
   5  -1   9   78.09    5.40
   5  -1   9   84.39    5.30
  -5  -1  -9   85.39    6.50
  -5   1  -9   90.39    5.30
  -5   1  -9   91.09    5.80
   5   1   9   93.59    7.50
   5   1   9   79.39    7.50
  -5   1  -9   83.59    5.50
  -6  -1  -9  115.69    8.80
  -6  -1  -9  114.49    8.30
  -6  -1  -9  119.69    8.20
  -6  -1  -9  111.49    7.30
  -6   1  -9  103.49    6.80
   7  -2  -9   -2.30    1.60
  -7  -2   9    5.60    3.80
  -7   2   9    4.40    3.00
   7   2  -9    3.20    4.20
  -6  -2   9  466.35   20.20
   6  -2  -9  453.05   18.80
   6  -2  -9  429.06   16.60
  -6  -2   9  442.16   22.80
  -6  -2   9  432.46   18.90
   6   2  -9  438.76   21.60
  -6   2   9  427.06   19.50
   6   2  -9  433.06   15.00
  -6   2   9  432.36   17.30
   6   2  -9  436.06   19.30
  -6   2   9  440.66   17.30
  -5  -2   9    6.10    3.30
   5  -2  -9   13.30    4.40
  -5  -2   9    6.20    3.20
  -5  -2   9    9.10    4.40
   5   2  -9    9.10    3.80
  -5   2   9    9.90    3.50
   5   2  -9    5.80    3.50
   5   2  -9    8.40    3.20
  -5   2   9    5.30    3.40
  -5   2   9    5.00    3.20
  -4  -2   9   10.60    4.10
  -4  -2   9   17.50    5.10
   4  -2  -9   13.30    2.70
  -4  -2   9    9.90    3.70
   4  -2  -9   16.80    4.70
  -4   2   9   19.00    4.90
  -4   2   9   19.50    4.10
   4   2  -9   16.60    5.20
   4   2  -9   12.50    3.80
   4   2  -9    8.70    3.60
   3  -2  -9   60.69    5.00
  -3  -2   9   56.89    5.80
   3  -2  -9   55.89    5.90
  -3  -2   9   58.99    7.40
   3  -2  -9   49.30    6.50
  -3  -2   9   46.40    7.20
  -3   2   9   61.89    6.50
  -3   2   9   62.59    6.30
   3   2  -9   35.90    5.40
   3   2  -9   56.39    7.20
  -3   2   9   55.99    5.20
   3   2  -9   66.69    6.00
  -2  -2   9   13.00    4.50
   2  -2  -9    8.30    3.10
  -2  -2   9    5.00    2.40
   2  -2  -9    8.10    3.00
   2  -2  -9    9.10    2.60
  -2  -2   9   10.50    3.70
   2   2  -9    6.10    2.50
  -2   2   9    5.70    2.20
  -2   2   9    3.40    2.40
   2   2  -9    5.60    3.20
   2   2  -9   23.10    5.20
  -2   2   9   11.00    4.00
  -1  -2   9 1703.63   36.50
   1  -2  -9 1682.63   36.10
   1  -2  -9 1722.43   40.80
  -1  -2   9 1827.52   39.40
   1  -2  -9 1641.84   38.40
  -1   2   9 1659.53   36.10
  -1   2   9 1634.34   38.30
   1   2  -9 1635.54   38.30
   1   2  -9 1680.63   37.10
   1   2  -9 1626.44   40.50
   0  -2  -9 2763.62   57.99
   0  -2   9 2883.31   57.59
   0  -2  -9 2752.72   55.29
   0  -2   9 2825.02   54.49
   0  -2   9 2905.61   59.79
   0   2  -9 2815.72   59.39
   0   2   9 2888.81   58.19
   0   2  -9 2738.73   56.99
   0   2  -9 2814.62   55.59
   0   2   9 2838.12   55.59
   0   2   9 2807.12   60.39
   1  -2   9   67.19    4.10
   1  -2   9   75.99    6.10
   1  -2   9   64.49    5.40
  -1  -2  -9   73.49    6.20
  -1  -2  -9   65.59    6.40
  -1  -2  -9   76.69    5.40
   1   2   9   71.49    6.20
  -1   2  -9   74.39    4.90
   1   2   9   69.49    6.60
   1   2   9   75.19    5.30
  -1   2  -9   77.39    5.80
  -1   2  -9   63.99    5.80
  -2  -2  -9  501.35   15.60
  -2  -2  -9  532.95   17.70
  -2  -2  -9  518.75   19.30
   2  -2   9  541.85   16.50
   2  -2   9  532.35   15.40
  -2   2  -9  545.05   15.60
  -2   2  -9  508.05   16.40
   2   2   9  536.55   19.10
   2   2   9  510.15   15.00
   2   2   9  539.35   17.50
  -2   2  -9  488.65   13.80
   3  -2   9    7.00    2.50
  -3  -2  -9    7.70    3.60
   3  -2   9    4.60    2.00
  -3  -2  -9    3.90    2.10
  -3  -2  -9    4.20    2.70
   3   2   9    7.90    3.40
   3   2   9    3.40    2.10
  -3   2  -9    3.40    2.10
  -3   2  -9    4.50    2.20
  -3   2  -9    5.20    1.90
  -4  -2  -9    3.90    2.70
  -4  -2  -9    3.70    2.30
  -4  -2  -9    0.80    2.20
   4  -2   9    3.10    1.80
   4  -2   9    1.80    1.60
   4  -2   9   -1.40    1.40
  -4   2  -9    2.10    1.90
  -4   2  -9    3.60    1.90
   4   2   9    3.00    2.80
   4   2   9    2.20    2.70
  -4   2  -9    0.90    1.60
  -5  -2  -9  154.08    9.50
  -5  -2  -9  163.38    9.40
  -5  -2  -9  149.09    9.80
   5   2   9  156.18   13.20
  -5   2  -9  168.58    7.50
   5   2   9  163.38   11.40
  -6  -2  -9  325.57   14.60
  -6  -2  -9  350.56   15.30
  -6  -2  -9  349.67   16.10
  -6  -2  -9  280.47   17.10
   6   2   9  375.86   17.50
  -6   2  -9  324.57   11.70
   6   2   9  320.27   15.60
  -6  -3   9  139.99   11.50
  -6  -3   9  150.98   11.20
   6  -3  -9  152.58   10.10
  -6  -3   9  142.39   13.30
   6  -3  -9  153.98    9.20
  -6   3   9  142.39    9.40
  -6   3   9  142.99    9.40
   6   3  -9  156.98   11.80
   6   3  -9  114.99   11.70
  -6   3   9  146.19   10.50
   6   3  -9  146.89    9.10
   5  -3  -9   87.19    8.70
  -5  -3   9  101.19    9.80
   5  -3  -9  102.99    8.30
  -5  -3   9  113.89   11.10
  -5  -3   9   87.99    8.40
  -5   3   9   96.09    8.60
   5   3  -9  106.19    8.30
  -5   3   9  101.49    7.70
   5   3  -9  102.29    9.30
  -5   3   9   99.59    7.90
   5   3  -9  108.79   10.70
  -4  -3   9  935.61   30.80
  -4  -3   9  915.41   29.90
   4  -3  -9  841.02   32.50
  -4  -3   9  916.81   32.40
  -4   3   9  942.81   24.90
   4   3  -9  902.51   31.10
   4   3  -9  920.51   26.80
  -4   3   9  936.41   26.20
   4   3  -9  914.81   28.90
  -4   3   9  921.11   28.60
  -3  -3   9   30.00    5.40
   3  -3  -9   39.70    6.20
   3  -3  -9   47.80    4.40
   3  -3  -9   31.60    5.10
  -3  -3   9   74.09   13.00
  -3  -3   9   33.10    5.00
   3   3  -9   35.60    5.90
  -3   3   9   35.70    5.40
   3   3  -9   42.00    7.00
  -3   3   9   50.79    5.10
   3   3  -9   60.39    6.20
  -3   3   9   42.90    6.80
   2  -3  -9  199.38   11.30
   2  -3  -9  170.58    9.60
   2  -3  -9  182.08    8.40
  -2  -3   9  197.28   10.90
  -2  -3   9  193.28   12.10
  -2  -3   9  178.18    9.40
  -2   3   9  189.38   10.10
  -2   3   9  197.28    8.90
  -2   3   9  177.38   10.60
   2   3  -9  199.38   10.80
   2   3  -9  191.18   10.00
   2   3  -9  195.78   11.80
  -1  -3   9 1220.58   30.70
  -1  -3   9 1231.48   28.60
   1  -3  -9 1188.08   27.90
   1  -3  -9 1235.08   30.80
  -1  -3   9 1180.08   32.90
   1  -3  -9 1199.08   32.60
   1   3  -9 1185.38   29.20
   1   3  -9 1176.78   30.30
  -1   3   9 1178.78   32.10
   1   3  -9 1154.28   32.40
  -1   3   9 1197.08   30.30
  -1   3   9 1226.58   28.30
   0  -3   9 1669.03   37.90
   0  -3  -9 1748.13   42.00
   0  -3   9 1660.83   40.20
   0  -3  -9 1661.43   36.30
   0  -3   9 1684.83   35.30
   0  -3  -9 1687.43   39.20
   0   3   9 1749.12   41.60
   0   3  -9 1636.74   39.80
   0   3   9 1712.73   39.10
   0   3  -9 1602.04   36.30
   0   3   9 1659.53   36.60
   0   3  -9 1603.24   37.60
   1  -3   9  127.39    8.00
  -1  -3  -9  137.79    7.50
   1  -3   9  129.59    5.60
  -1  -3  -9  130.99    8.50
  -1  -3  -9  134.49    9.60
   1   3   9  129.49    7.20
  -1   3  -9  128.39    7.30
  -1   3  -9  140.99    6.90
   1   3   9  139.79    8.70
   1   3   9  129.19    9.30
  -1   3  -9  124.29    7.90
   2  -3   9   79.19    5.50
  -2  -3  -9   80.99    8.00
  -2  -3  -9   76.49    5.90
  -2  -3  -9   76.49    6.90
   2  -3   9   90.49    6.30
   2   3   9   81.99    7.90
  -2   3  -9   82.49    5.50
   2   3   9   81.29    6.90
  -2   3  -9   67.89    5.60
   2   3   9   90.69    6.00
  -2   3  -9   88.79    5.10
  -3  -3  -9 3185.18   70.89
  -3  -3  -9 3028.30   65.49
   3  -3   9 3080.99   58.49
  -3  -3  -9 3110.99   63.29
   3  -3   9 3076.29   59.89
  -3   3  -9 3146.19   58.79
   3   3   9 3113.99   66.09
  -3   3  -9 3111.29   60.89
   3   3   9 3109.59   60.79
   3   3   9 3069.89   68.79
  -3   3  -9 3072.29   58.29
  -4  -3  -9  363.66   15.80
  -4  -3  -9  368.56   14.60
  -4  -3  -9  360.66   15.40
  -4   3  -9  359.86    9.30
  -4   3  -9  357.86   10.90
   4   3   9  358.16   17.10
   4   3   9  349.17   17.90
  -4   3  -9  354.76   10.70
  -5  -3  -9 1537.25   38.70
  -5  -3  -9 1490.55   39.20
  -5  -3  -9 1487.95   39.40
  -5  -3  -9 1462.95   37.50
   5   3   9 1449.35   42.90
  -5   3  -9 1489.65   31.20
   5   3   9 1478.65   42.90
  -6  -3  -9  301.77   14.80
  -6  -3  -9  314.67   15.20
  -6  -3  -9  311.07   16.00
  -6  -3  -9  335.97   16.00
   6   3   9  307.87   16.70
   6   3   9  337.17   17.90
  -6  -4   9   14.60    8.20
  -6  -4   9   12.80    4.20
   6  -4  -9    7.60    3.20
  -6  -4   9   10.70    5.50
   6  -4  -9    8.00    3.50
  -6   4   9   12.90    3.50
   6   4  -9    6.30    4.40
   6   4  -9   12.60    7.60
   6   4  -9   12.40    3.70
  -6   4   9   10.10    3.50
  -6   4   9    8.50    3.30
  -5  -4   9   38.30    7.30
  -5  -4   9   27.40    6.60
   5  -4  -9   38.70    5.70
  -5  -4   9   35.00    6.50
   5  -4  -9   45.10    7.20
  -5   4   9   42.80    7.20
   5   4  -9   39.10    6.50
  -5   4   9   47.60    6.30
   5   4  -9   23.30    5.90
   5   4  -9   42.70    7.70
  -5   4   9   34.20    5.50
  -4  -4   9  100.89    8.70
  -4  -4   9  104.49   11.00
   4  -4  -9  118.09    9.10
  -4  -4   9  115.79   10.30
  -4   4   9   97.59   16.30
  -4   4   9  108.09    8.10
  -4   4   9  120.99    7.70
   4   4  -9  118.39   11.40
   4   4  -9  124.59    9.20
   4   4  -9  118.89   11.40
   3  -4  -9    5.40    2.90
  -3  -4   9    1.40    2.40
  -3  -4   9    0.60    2.90
  -3  -4   9    2.00    2.60
   3  -4  -9    0.60    1.50
   3  -4  -9    4.00    2.70
  -3   4   9   -0.50    2.10
   3   4  -9   -0.50    2.00
   3   4  -9    0.20    3.00
  -3   4   9    3.60    2.00
   3   4  -9    1.70    3.20
  -3   4   9    0.90    2.10
   2  -4  -9  285.27   10.70
   2  -4  -9  285.67   14.20
  -2  -4   9  282.87   12.30
  -2  -4   9  284.07   13.60
   2  -4  -9  266.47   12.50
  -2   4   9  272.87   13.80
   2   4  -9  251.67   14.40
  -2   4   9  272.47   12.40
   2   4  -9  291.57   12.90
   2   4  -9  267.87   13.20
  -2   4   9  272.97   11.00
  -1  -4   9  190.68   10.50
  -1  -4   9  197.78   12.00
   1  -4  -9  177.28   10.00
  -1  -4   9  169.48    8.80
   1  -4  -9  183.78    8.60
   1  -4  -9  186.48   11.40
  -1   4   9  190.88   11.20
   1   4  -9  176.58    9.50
   1   4  -9  187.38   10.30
  -1   4   9  198.68    9.30
  -1   4   9  175.18    9.90
   1   4  -9  175.68   11.30
   0  -4  -9  112.49    6.80
   0  -4   9  111.89    7.70
   0  -4  -9  106.29    7.80
   0  -4  -9  115.89    9.30
   0  -4   9  106.89    6.10
   0  -4   9   96.49    8.10
   0   4   9   99.39    6.70
   0   4   9  109.99    7.90
   0   4  -9  113.69    8.40
   0   4  -9  103.39    7.10
   0   4   9  107.29    8.70
   0   4  -9  105.59    6.80
   1  -4   9  588.94   19.40
  -1  -4  -9  619.64   22.90
   1  -4   9  579.14   14.30
  -1  -4  -9  546.15   17.40
  -1  -4  -9  563.64   19.70
  -1   4  -9  562.94   16.60
  -1   4  -9  576.74   19.00
  -1   4  -9  612.14   17.90
   1   4   9  566.24   17.60
   1   4   9  570.34   19.50
   1   4   9  572.04   21.70
  -2  -4  -9  180.48   10.80
  -2  -4  -9  181.58    9.60
   2  -4   9  187.88    9.40
  -2  -4  -9  186.68   12.60
   2  -4   9  184.48    8.40
   2   4   9  202.78   12.70
  -2   4  -9  172.08    7.80
   2   4   9  203.78    9.70
   2   4   9  194.38   11.20
  -2   4  -9  198.98    9.60
  -2   4  -9  192.68    8.40
   3  -4   9  194.58    8.20
  -3  -4  -9  187.88   10.20
  -3  -4  -9  200.18   11.70
   3  -4   9  194.98    7.50
   3   4   9  209.98    9.70
   3   4   9  201.38   12.10
  -3   4  -9  194.28    8.60
  -3   4  -9  195.28    7.80
  -3   4  -9  188.08    7.50
   3   4   9  167.48   14.90
  -4  -4  -9 1740.43   41.80
  -4  -4  -9 1738.63   43.20
  -4  -4  -9 1738.63   43.70
  -4  -4  -9 1637.34   43.30
   4   4   9 1770.62   49.30
  -4   4  -9 1691.13   34.70
  -5  -4  -9    3.40    2.90
  -5  -4  -9    4.10    3.30
  -5  -4  -9    5.20    3.30
  -5  -4  -9   -1.50    1.60
   5   4   9    0.30    2.90
   5   4   9    8.10    4.20
  -6  -4  -9  127.09   10.50
  -6  -4  -9  105.49    9.40
  -6  -4  -9  109.99    9.20
  -6  -4  -9  114.99   10.30
   6   4   9  100.49   10.50
   6   4   9  122.99   11.90
  -6  -5   9  458.25   21.40
  -6  -5   9  486.15   22.90
  -6  -5   9  492.75   27.20
   6  -5  -9  451.55   22.60
  -6   5   9  447.06   18.10
  -6   5   9  496.05   17.80
   6   5  -9  509.95   26.10
  -6   5   9  467.25   18.60
   6   5  -9  455.35   21.60
  -5  -5   9    3.80    3.50
   5  -5  -9   -2.00    1.80
  -5  -5   9    5.00    3.40
  -5  -5   9   -1.60    2.80
   5  -5  -9   -3.40    1.60
  -5   5   9    1.70    2.90
  -5   5   9    0.90    1.80
   5   5  -9   -0.60    3.00
   5   5  -9   -2.70    2.90
  -5   5   9   -1.20    1.50
  -4  -5   9  326.97   19.70
  -4  -5   9  315.17   16.70
   4  -5  -9  315.07   15.10
  -4  -5   9  302.67   15.30
  -4   5   9  307.37   13.60
   4   5  -9  290.37   16.00
  -4   5   9  311.67   17.40
  -4   5   9  319.67   13.00
   4   5  -9  312.37   15.40
   4   5  -9  310.97   18.50
   3  -5  -9  459.95   18.90
  -3  -5   9  478.95   19.80
   3  -5  -9  462.05   13.80
  -3  -5   9  476.15   18.40
   3  -5  -9  444.46   17.30
   3  -5  -9  450.65   13.40
  -3  -5   9  478.45   22.90
   3   5  -9  421.46   18.60
  -3   5   9  476.45   19.10
   3   5  -9  472.35   21.80
  -3   5   9  460.75   17.10
  -3   5   9  443.26   15.60
   3   5  -9  456.05   21.60
   2  -5  -9  208.28    9.20
  -2  -5   9  212.58   12.30
   2  -5  -9  203.98   12.50
  -2  -5   9  183.78   13.20
   2  -5  -9  210.58   11.30
  -2  -5   9  205.98   10.90
  -2   5   9  201.08   11.90
  -2   5   9  201.78   10.90
   2   5  -9  202.88   11.80
  -2   5   9  217.38   10.20
   2   5  -9  209.48   11.50
  -1  -5   9   92.59    9.20
   1  -5  -9  102.19    6.60
   1  -5  -9  111.09    9.40
   1  -5  -9   87.79    7.70
  -1  -5   9  110.29    8.40
  -1  -5   9   93.79    6.80
  -1   5   9   92.49    7.70
   1   5  -9   98.29    7.50
   1   5  -9   89.29    8.70
  -1   5   9  105.49    8.90
  -1   5   9   97.39    6.90
   1   5  -9   92.39    7.70
   0  -5   9 4590.04   85.79
   0  -5  -9 4710.53   96.39
   0  -5  -9 4573.34   87.59
   0  -5   9 4617.74   93.89
   0  -5  -9 4501.85   91.29
   0  -5   9 4598.14   89.59
   0   5   9 4513.65   90.99
   0   5   9 4668.73   95.09
   0   5  -9 4403.06   92.59
   0   5   9 4526.75   88.39
   0   5  -9 4575.64   89.19
   0   5  -9 4526.45   88.39
  -1  -5  -9  964.60   26.30
  -1  -5  -9 1018.90   32.70
   1  -5   9  988.70   21.60
   1  -5   9 1000.40   21.70
   1  -5   9  984.10   28.50
  -1  -5  -9  982.70   28.80
  -1   5  -9 1002.60   25.80
   1   5   9 1033.40   29.40
  -1   5  -9  995.10   25.30
   1   5   9  945.01   31.10
  -1   5  -9  977.70   27.80
   1   5   9  977.90   26.40
   2  -5   9  391.66   13.40
  -2  -5  -9  364.46   14.90
   2  -5   9  409.16   15.10
  -2  -5  -9  386.36   19.60
  -2  -5  -9  412.76   17.50
   2   5   9  403.86   17.50
  -2   5  -9  429.16   15.10
   2   5   9  416.06   19.70
  -2   5  -9  406.96   13.30
  -2   5  -9  399.86   13.20
   2   5   9  390.36   14.80
  -3  -5  -9  896.91   29.40
  -3  -5  -9  918.11   32.30
  -3  -5  -9  919.21   26.70
  -3  -5  -9  919.91   28.20
   3  -5   9  877.81   20.70
   3  -5   9  885.21   21.90
  -3  -5  -9  936.81   29.10
   3   5   9  878.21   32.50
  -3   5  -9  915.71   22.60
   3   5   9  858.61   24.50
   3   5   9  877.11   29.80
  -3   5  -9  915.41   21.90
  -3   5  -9  906.41   20.70
  -4  -5  -9 1233.38   35.90
  -4  -5  -9 1257.47   34.50
  -4  -5  -9 1284.47   45.00
  -4  -5  -9 1254.77   36.10
  -4   5  -9 1214.38   27.10
   4   5   9 1314.47   41.20
   4   5   9 1280.17   41.80
  -5  -5  -9    1.20    3.20
  -5  -5  -9    1.20    3.20
  -5  -5  -9    1.80    2.80
  -5  -5  -9    7.20    3.60
   5   5   9   -4.50    2.70
   5   5   9    3.90    3.70
  -6  -5  -9  370.46   19.10
  -6  -5  -9  370.46   19.10
  -6  -5  -9  334.77   19.30
   6   5   9  383.16   21.80
   6   5   9  380.96   21.40
   6  -6  -9   -0.20    1.40
  -6  -6   9    7.50    4.60
   6  -6  -9    5.20    2.60
  -6  -6   9    3.90    3.10
  -6  -6   9    1.60    5.10
  -6   6   9    1.40    2.10
   6   6  -9   -2.10    2.90
  -6   6   9    0.80    2.00
  -6   6   9    3.10    2.90
   6   6  -9    3.70    5.00
  -5  -6   9  754.02   27.90
   5  -6  -9  742.43   22.70
  -5  -6   9  771.12   34.40
   5  -6  -9  760.62   25.40
  -5  -6   9  792.92   30.00
  -5   6   9  772.92   23.00
   5   6  -9  787.62   33.10
   5   6  -9  780.12   27.40
   5   6  -9  780.52   29.10
  -5   6   9  766.32   23.20
  -5   6   9  750.32   25.60
   4  -6  -9   14.60    4.00
  -4  -6   9   10.90    4.30
  -4  -6   9    9.60    4.50
   4  -6  -9   14.80    4.10
  -4  -6   9   12.60    5.00
   4   6  -9    9.50    5.10
   4   6  -9   12.10    4.40
  -4   6   9   13.90    3.90
  -4   6   9    7.20    3.20
   3  -6  -9 1619.14   33.90
  -3  -6   9 1528.85   42.80
  -3  -6   9 1551.24   40.70
   3  -6  -9 1612.54   42.60
   3  -6  -9 1630.64   33.50
  -3  -6   9 1541.55   48.30
   3   6  -9 1606.34   47.80
   3   6  -9 1657.63   43.60
  -3   6   9 1593.94   42.30
  -3   6   9 1571.04   39.20
   3   6  -9 1530.55   41.40
  -3   6   9 1567.04   37.50
   2  -6  -9  738.63   26.30
   2  -6  -9  750.02   20.30
  -2  -6   9  799.72   29.90
  -2  -6   9  770.42   25.80
  -2  -6   9  767.12   23.90
   2  -6  -9  756.62   21.20
   2  -6  -9  693.23   24.80
   2   6  -9  714.53   27.90
  -2   6   9  744.83   27.10
   2   6  -9  751.52   25.50
  -2   6   9  745.93   22.10
  -2   6   9  736.93   25.90
   1  -6  -9  927.11   27.30
  -1  -6   9  870.81   30.30
   1  -6  -9  883.01   24.80
   1  -6  -9  867.71   23.30
  -1  -6   9  834.12   24.10
  -1  -6   9  904.71   27.10
   1  -6  -9  835.42   29.40
  -1   6   9  858.71   24.60
   1   6  -9  856.11   29.50
  -1   6   9  854.71   26.40
   1   6  -9  845.32   26.40
   1   6  -9  839.22   25.80
  -1   6   9  896.01   29.20
   0  -6  -9  134.89    8.30
   0  -6   9  128.79   10.20
   0  -6  -9  113.49   10.40
   0  -6   9  135.39    7.20
   0  -6   9  121.39    7.20
   0  -6   9  123.69    8.90
   0  -6  -9  128.09    9.60
   0   6  -9  126.19    8.90
   0   6   9  118.79    9.30
   0   6  -9  125.59    9.90
   0   6   9  139.19    8.70
   0   6   9  134.79   11.10
   0   6  -9  123.29    8.50
   1  -6   9  578.54   14.90
   1  -6   9  605.54   14.90
  -1  -6  -9  582.74   21.90
  -1  -6  -9  597.34   19.60
  -1  -6  -9  575.64   24.60
  -1  -6  -9  589.54   20.80
   1  -6   9  628.24   21.90
   1   6   9  594.54   19.80
  -1   6  -9  615.54   21.20
  -1   6  -9  585.84   18.70
   1   6   9  604.84   24.70
   1   6   9  576.54   21.90
  -1   6  -9  563.24   18.60
  -2  -6  -9  223.88   11.80
   2  -6   9  235.18   11.70
   2  -6   9  232.48   10.40
  -2  -6  -9  250.87   16.80
  -2  -6  -9  241.38   13.00
  -2  -6  -9  233.18   13.80
   2   6   9  255.77   16.70
  -2   6  -9  237.18   10.40
   2   6   9  226.08   14.00
  -2   6  -9  223.28   11.20
  -2   6  -9  239.08   10.20
   2   6   9  230.48   13.90
  -3  -6  -9  136.39    9.50
  -3  -6  -9  133.49   10.60
   3  -6   9  125.99    6.20
  -3  -6  -9  112.39   10.10
   3  -6   9  108.09    6.40
  -3  -6  -9  122.09    9.80
   3   6   9  136.69   13.10
  -3   6  -9  123.39    7.30
   3   6   9  124.39    8.50
  -3   6  -9  127.69    7.10
  -3   6  -9  122.79    6.10
  -4  -6  -9  338.27   17.10
  -4  -6  -9  326.87   15.90
  -4  -6  -9  340.87   17.30
  -4  -6  -9  337.67   17.60
   4   6   9  374.26   21.50
  -4   6  -9  351.86   11.40
   4   6   9  335.57   25.30
  -5  -6  -9  260.47   14.60
  -5  -6  -9  230.58   15.20
  -5  -6  -9  256.57   15.20
  -5  -6  -9  270.57   18.40
   5   6   9  244.28   18.10
   5   6   9  240.28   18.10
  -5  -7   9    3.00    3.20
  -5  -7   9    9.40    4.20
  -5  -7   9    5.20    4.60
   5  -7  -9    0.90    3.00
   5   7  -9    2.90    3.20
  -5   7   9   10.60    3.70
  -5   7   9    5.00    2.80
   5   7  -9   16.60    5.30
   5   7  -9    4.50    3.40
  -4  -7   9  922.11   38.00
   4  -7  -9  921.11   30.30
  -4  -7   9  984.20   33.60
  -4  -7   9  939.81   31.20
   4  -7  -9  985.20   28.20
  -4   7   9  945.51   27.00
  -4   7   9  964.50   30.50
   4   7  -9  953.60   32.90
  -4   7   9  920.91   27.40
   4   7  -9  946.71   31.60
   4   7  -9  925.81   36.80
  -3  -7   9   28.20    6.30
   3  -7  -9   34.40    3.60
   3  -7  -9   41.50    7.50
  -3  -7   9   31.30    6.90
  -3  -7   9   42.20    9.40
   3  -7  -9   28.70    3.60
   3   7  -9   39.80    7.30
  -3   7   9   20.80    5.20
  -3   7   9   32.50    5.70
  -3   7   9   23.10    6.10
   3   7  -9   42.80    9.00
  -2  -7   9  220.18   15.90
   2  -7  -9  211.08    9.70
  -2  -7   9  227.68   12.30
   2  -7  -9  242.68   13.20
   2  -7  -9  233.18   14.50
  -2  -7   9  215.48   13.70
   2  -7  -9  217.68   10.50
  -2   7   9  220.78   13.70
  -2   7   9  219.68   12.40
   2   7  -9  211.68   13.30
   2   7  -9  230.58   15.80
  -1  -7   9  303.47   13.20
   1  -7  -9  263.97   12.50
   1  -7  -9  291.17   16.70
  -1  -7   9  271.97   11.90
   1  -7  -9  279.87   11.80
  -1  -7   9  283.67   14.70
   1   7  -9  261.17   15.90
  -1   7   9  260.47   15.50
   1   7  -9  293.07   14.70
   1   7  -9  284.77   21.30
   0  -7  -9  162.28    9.40
   0  -7  -9  170.58   13.50
   0  -7  -9  158.48   11.10
   0  -7   9  143.99   11.90
   0  -7   9  157.78    8.20
   0  -7  -9  128.99    9.30
   0  -7   9  149.39    8.40
   0  -7   9  158.28   10.40
   0   7  -9  140.49   11.20
   0   7  -9  149.09   10.10
   0   7   9  163.68   10.00
   0   7  -9  141.89   10.00
   0   7   9  148.19   11.00
   0   7   9  164.58   12.50
  -1  -7  -9  175.58   12.00
  -1  -7  -9  176.58   10.30
  -1  -7  -9  186.58   11.40
   1  -7   9  181.08   12.00
  -1  -7  -9  186.58   14.40
   1  -7   9  181.08    7.10
   1  -7   9  168.48    6.90
  -1   7  -9  174.48   10.10
   1   7   9  154.78   13.00
   1   7   9  180.38   12.70
   1   7   9  181.28   10.70
  -1   7  -9  162.88    9.70
   2  -7   9   53.39    5.50
  -2  -7  -9   40.40    6.80
  -2  -7  -9   63.69    9.00
  -2  -7  -9   46.90    8.10
   2  -7   9   51.89    7.40
  -2   7  -9   50.79    6.30
   2   7   9   80.19   12.50
   2   7   9   42.90    9.10
   2   7   9   54.69    9.60
  -2   7  -9   61.59    7.60
  -2   7  -9   57.59    5.40
   2   7   9   61.49    7.90
  -3  -7  -9  971.50   31.90
  -3  -7  -9  991.60   32.10
  -3  -7  -9 1023.70   33.60
  -3  -7  -9  956.50   29.90
   3  -7   9  979.10   23.50
   3   7   9  938.41   37.20
  -3   7  -9 1021.50   25.90
  -3   7  -9 1006.90   23.30
   3   7   9  958.70   36.40
  -3   7  -9  972.50   25.40
  -4  -7  -9  414.26   20.80
  -4  -7  -9  431.86   20.50
  -4  -7  -9  445.16   20.90
  -4  -7  -9  462.35   19.70
  -4   7  -9  437.46   14.30
   4   7   9  471.65   26.00
   4   7   9  407.66   23.30
  -5  -7  -9  368.46   19.90
  -5  -7  -9  403.56   20.70
  -5  -7  -9  394.96   20.70
  -5  -7  -9  404.66   19.30
   5   7   9  360.06   22.60
   5   7   9  368.66   23.70
   5  -8  -9   42.80    5.70
  -5  -8   9   34.50    8.90
  -5  -8   9   27.40    7.80
  -5  -8   9   28.80    9.40
  -5  -8   9   45.70    9.30
   5   8  -9   40.10    7.90
   5   8  -9   48.80   10.70
  -5   8   9   34.20    5.80
  -5   8   9   41.00    6.60
  -5   8   9   47.10    7.40
   5   8  -9   29.20   10.70
  -4  -8   9    3.70    4.30
  -4  -8   9   -0.70    2.30
  -4  -8   9   10.00    5.70
   4  -8  -9    2.20    2.80
   4  -8  -9   -0.90    2.50
  -4  -8   9    3.50    2.60
   4   8  -9    4.10    3.50
   4   8  -9   -2.00    2.40
   4   8  -9    5.60    4.10
  -4   8   9    1.40    2.00
  -4   8   9   -0.50    2.30
  -4   8   9   -1.20    2.20
  -3  -8   9  886.51   37.00
  -3  -8   9  853.81   29.00
   3  -8  -9  881.11   20.50
  -3  -8   9  915.81   32.00
   3  -8  -9  942.31   31.80
  -3  -8   9  872.01   27.90
   3   8  -9  907.91   30.90
   3   8  -9  908.31   31.60
  -3   8   9  890.81   28.20
  -3   8   9  864.31   30.30
  -3   8   9  900.11   26.90
   2  -8  -9   38.20    6.70
  -2  -8   9   29.60    6.20
  -2  -8   9   35.50    8.20
   2  -8  -9   33.30    4.90
  -2  -8   9   28.40    6.50
   2  -8  -9   31.40    4.80
   2  -8  -9   38.10    7.60
   2   8  -9   38.80    8.30
   2   8  -9   30.30    7.00
  -2   8   9   33.30    6.00
   2   8  -9   17.40    4.70
  -2   8   9   18.90    6.20
  -2   8   9   32.20    6.10
   1  -8  -9  181.38   10.90
  -1  -8   9  186.98   12.10
  -1  -8   9  169.98   10.50
   1  -8  -9  170.08    9.70
   1  -8  -9  184.18   12.40
   1  -8  -9  182.18   14.20
  -1  -8   9  180.68   12.30
  -1   8   9  186.68   11.10
   1   8  -9  174.28   12.20
  -1   8   9  190.28   13.80
  -1   8   9  183.38   12.30
   1   8  -9  173.68   13.70
   1   8  -9  174.48   12.10
   0  -8  -9  999.40   35.80
   0  -8   9  965.10   25.80
   0  -8  -9 1026.20   30.00
   0  -8   9 1012.10   30.20
   0  -8  -9 1021.60   28.20
   0  -8  -9  991.80   31.80
   0  -8   9  951.80   34.10
   0  -8   9 1026.90   26.00
   0   8   9  950.10   28.90
   0   8   9  988.00   32.40
   0   8  -9  983.80   29.80
   0   8   9  947.91   34.50
   0   8  -9  978.40   29.70
   0   8  -9  981.50   33.30
   1  -8   9  363.86   10.90
   1  -8   9  347.67   17.90
  -1  -8  -9  362.36   17.10
  -1  -8  -9  359.16   18.20
  -1  -8  -9  362.36   20.70
   1  -8   9  361.16   10.80
  -1  -8  -9  363.66   17.60
  -1   8  -9  366.76   17.60
   1   8   9  346.77   21.10
   1   8   9  376.56   21.00
  -1   8  -9  365.96   15.30
   1   8   9  367.26   16.20
  -1   8  -9  358.86   15.70
   1   8   9  373.66   19.70
  -2  -8  -9 1153.88   36.90
   2  -8   9 1196.38   34.00
   2  -8   9 1205.08   30.90
  -2  -8  -9 1178.48   35.90
  -2  -8  -9 1236.08   41.90
  -2   8  -9 1194.08   30.50
  -2   8  -9 1178.78   33.30
  -2   8  -9 1198.88   31.80
   2   8   9 1231.18   43.40
   2   8   9 1197.38   41.60
   2   8   9 1155.68   33.60
  -3  -8  -9    3.60    3.20
  -3  -8  -9    2.10    3.40
   3  -8   9    1.60    2.20
   3  -8   9    3.20    2.00
  -3  -8  -9   -3.20    1.60
  -3  -8  -9   -1.60    2.30
  -3   8  -9    1.70    2.20
  -3   8  -9   -2.40    1.50
   3   8   9    0.60    3.70
  -3   8  -9    0.00    1.80
   3   8   9    3.10    4.00
  -4  -8  -9  119.09   11.40
  -4  -8  -9  111.79   13.70
  -4  -8  -9  112.19    9.90
  -4  -8  -9  120.49   11.10
  -4   8  -9  122.59    7.60
   4   8   9  124.19   18.40
   4   8   9  117.09   13.30
  -4  -9   9  587.04   24.10
  -4  -9   9  566.04   26.50
   4  -9  -9  621.94   22.20
  -4  -9   9  568.84   24.60
  -4   9   9  628.84   22.00
  -4   9   9  585.44   22.40
   4   9  -9  587.74   26.60
   4   9  -9  566.14   25.30
   4   9  -9  626.74   35.20
  -4   9   9  558.84   23.50
  -3  -9   9   99.09    9.50
  -3  -9   9   94.99   15.30
  -3  -9   9   80.59   11.70
   3  -9  -9   81.09    8.50
  -3  -9   9   75.59    9.50
   3  -9  -9   86.89    9.60
  -3   9   9   92.69    8.90
   3   9  -9   78.59   10.30
  -3   9   9   93.29    9.90
   3   9  -9  101.09   14.70
   3   9  -9   66.89   10.30
  -3   9   9   86.39    8.00
   2  -9  -9  140.49   11.20
  -2  -9   9  144.39   10.90
  -2  -9   9  140.09   10.00
   2  -9  -9  150.38    8.40
  -2  -9   9  168.38   13.10
   2  -9  -9  133.59   12.40
  -2  -9   9  143.89   14.20
   2  -9  -9  159.58    9.20
  -2   9   9  139.59   10.10
   2   9  -9  137.99   13.40
  -2   9   9  141.19   11.30
  -2   9   9  143.59   12.30
   2   9  -9  143.39   11.60
   2   9  -9  117.89   11.00
   1  -9  -9  603.24   27.20
  -1  -9   9  631.14   24.50
  -1  -9   9  600.54   21.00
   1  -9  -9  580.04   23.70
  -1  -9   9  594.04   20.40
   1  -9  -9  617.84   20.20
  -1   9   9  578.94   24.30
   1   9  -9  619.44   24.10
   1   9  -9  565.54   23.10
  -1   9   9  606.24   26.60
   1   9  -9  627.04   27.70
  -1   9   9  602.74   22.10
   0  -9   9   99.29    7.20
   0  -9  -9   88.19    9.10
   0  -9  -9   90.19   11.20
   0  -9   9   84.69    8.60
   0  -9   9   98.09   13.60
   0  -9   9   79.69    6.50
   0  -9  -9   74.19    9.00
   0   9   9   73.79   10.60
   0   9   9   84.79   13.40
   0   9  -9   84.79    9.80
   0   9  -9   87.79    8.80
   0   9  -9   90.99    8.50
   0   9   9   80.49   11.40
   0   9   9   79.89    8.10
   1  -9   9  660.83   16.40
  -1  -9  -9  713.03   25.60
   1  -9   9  637.24   26.40
  -1  -9  -9  668.03   23.30
  -1  -9  -9  701.93   26.40
   1  -9   9  675.63   16.60
  -1  -9  -9  699.93   27.10
  -1   9  -9  639.24   22.70
  -1   9  -9  665.63   26.10
   1   9   9  685.53   31.60
  -1   9  -9  672.73   23.80
   1   9   9  686.03   24.30
   1   9   9  634.44   29.50
  -2  -9  -9   -0.80    2.50
  -2  -9  -9    4.00    3.60
   2  -9   9    1.80    2.70
  -2  -9  -9   -1.90    1.90
  -2  -9  -9    2.20    3.70
  -2   9  -9   -0.50    2.70
   2   9   9    1.00    3.90
   2   9   9    2.60    3.60
   2   9   9    1.50    2.50
  -2   9  -9    1.50    2.60
  -2   9  -9    2.40    2.60
   3  -9   9  350.26   12.60
  -3  -9  -9  251.97   20.20
  -3  -9  -9  319.07   18.40
   3  -9   9  316.57   12.20
  -3  -9  -9  307.87   18.50
  -3  -9  -9  332.27   19.20
  -3   9  -9  324.37   14.20
  -3   9  -9  310.87   13.80
   3   9   9  308.67   21.40
   3   9   9  318.37   22.60
  -3   9  -9  332.37   14.70
  -4  -9  -9  251.07   26.10
  -4  -9  -9  233.48   17.80
  -4  -9  -9  250.97   23.10
  -4   9  -9  236.18   11.40
   4   9   9  210.18   19.20
   4   9   9  235.48   20.30
  -3 -10   9  212.68   14.30
  -3 -10   9  202.48   13.30
   3 -10  -9  223.88   13.80
  -3 -10   9  231.68   17.10
  -3 -10   9  262.77   20.40
   3  10  -9  231.48   16.80
  -3  10   9  236.68   13.20
  -3  10   9  232.08   15.90
   3  10  -9  209.08   17.70
   3  10  -9  257.07   16.50
  -3  10   9  198.68   15.90
   2 -10  -9    4.00    2.40
   2 -10  -9    4.10    2.80
  -2 -10   9    9.70    9.00
  -2 -10   9    5.10    3.50
   2 -10  -9    1.60    3.00
  -2 -10   9    5.30    4.40
  -2 -10   9    5.20    2.90
   2  10  -9    3.60    4.50
  -2  10   9    5.50    3.50
  -2  10   9    5.80    4.00
   2  10  -9   23.00    9.80
  -2  10   9    3.90    3.90
   1 -10  -9   17.80    4.20
   1 -10  -9    9.30    4.20
  -1 -10   9   11.80    4.00
  -1 -10   9   19.40    6.10
   1 -10  -9   18.90    4.90
  -1 -10   9   16.80    5.70
   1 -10  -9   12.00    4.70
  -1  10   9   17.30    4.70
   1  10  -9   23.00    6.70
  -1  10   9   20.70    8.20
   1  10  -9   23.30    6.40
   1  10  -9   20.30    6.90
  -1  10   9    8.80    5.00
   0 -10  -9  130.99    9.50
   0 -10   9  113.89   12.20
   0 -10  -9  110.79    9.80
   0 -10   9  118.29    8.10
   0 -10   9  134.99    8.50
   0 -10  -9  121.59   11.00
   0 -10  -9  139.69   11.60
   0 -10   9  129.19   10.80
   0  10  -9  115.09   10.20
   0  10   9  130.29   10.20
   0  10   9  135.99   13.70
   0  10   9  125.19   13.30
   0  10  -9  134.29   11.30
   0  10  -9  118.89   12.40
  -1 -10  -9    5.70    3.20
  -1 -10  -9   -2.60    2.90
  -1 -10  -9    4.60    3.90
  -1 -10  -9    1.40    3.40
   1 -10   9    1.00    3.20
   1  10   9    0.00    2.10
  -1  10  -9    7.00    3.70
  -1  10  -9   -2.70    2.10
   1  10   9   -0.70    3.30
   1  10   9    1.90    4.40
  -1  10  -9    3.40    2.70
  -2 -10  -9   25.50    7.90
  -2 -10  -9   10.50    5.00
   2 -10   9   14.20    5.00
  -2 -10  -9   24.60    7.10
   2  10   9   18.20    6.60
  -2  10  -9   24.00    6.80
  -2  10  -9   13.90    4.40
   2  10   9   22.60    8.00
   2  10   9   20.90    5.30
  -2  10  -9   26.10    5.90
  -3 -10  -9  773.62   32.20
  -3 -10  -9  775.92   31.10
   3 -10   9  776.42   21.70
   3 -10   9  738.53   21.50
  -3 -10  -9  782.62   30.30
  -3 -10  -9  766.12   28.50
  -3  10  -9  762.62   25.00
  -3  10  -9  720.03   24.80
   3  10   9  796.62   39.10
   3  10   9  752.62   35.60
  -3  10  -9  758.32   24.40
   2 -11  -9  372.56   14.30
  -2 -11   9  359.96   20.30
  -2 -11   9  335.57   17.10
   2 -11  -9  362.26   13.50
   2 -11  -9  352.86   20.30
  -2 -11   9  367.16   25.20
  -2 -11   9  377.56   20.00
  -2  11   9  368.66   22.60
   2  11  -9  333.07   19.90
  -2  11   9  348.27   17.60
  -2  11   9  348.47   21.10
   2  11  -9  369.66   20.70
   2  11  -9  349.27   23.10
   1 -11  -9   49.80    7.30
  -1 -11   9   42.40    8.40
   1 -11  -9   58.69    9.30
  -1 -11   9   45.10    7.10
  -1 -11   9   51.19   10.90
   1 -11  -9   56.69    9.60
  -1 -11   9   50.49    7.50
   1  11  -9   52.49    9.40
  -1  11   9   40.10    9.10
   1  11  -9   72.79   12.60
   1  11  -9   57.89    9.60
  -1  11   9   56.79   11.70
  -1  11   9   46.20    7.40
   0 -11   9  219.08   16.70
   0 -11  -9  223.88   15.00
   0 -11   9  212.28   14.30
   0 -11  -9  211.98   13.20
   0 -11  -9  210.68   12.50
   0 -11   9  209.98   10.70
   0  11   9  202.88   17.90
   0  11  -9  205.38   13.80
   0  11   9  205.98   13.70
   0  11   9  207.08   17.70
   0  11  -9  206.78   16.30
   0  11  -9  197.28   14.10
  -1 -11  -9   64.59   11.00
   1 -11   9   48.90    8.00
  -1 -11  -9   62.89   10.20
  -1 -11  -9   67.39   11.60
   1  11   9   64.69   13.20
  -1  11  -9   60.89   10.00
   1  11   9   52.79    8.10
  -1  11  -9   71.19   10.30
  -1  11  -9   54.29   10.20
   1  11   9   65.49   13.50
  -2 -11  -9  298.77   16.40
  -2 -11  -9  306.87   19.00
  -2 -11  -9  306.37   19.50
  -2 -11  -9  300.27   17.70
  -2  11  -9  302.67   16.30
  -2  11  -9  281.77   17.10
   2  11   9  287.57   22.20
   2  11   9  295.37   21.90
  -2  11  -9  318.67   18.00
   6   0 -10   20.50    5.40
  -6   0  10   25.40    6.50
   6   0 -10   12.50    4.00
  -6   0  10   16.20    4.60
  -6   0  10    6.90    4.10
  -5   0  10    3.70    2.90
  -5   0  10    3.80    3.20
   5   0 -10    5.90    2.20
  -5   0  10    2.40    3.10
   5   0 -10    2.10    2.50
  -4   0  10   41.50    6.10
  -4   0  10   42.80    7.50
   4   0 -10   43.90    7.70
   4   0 -10   33.20    5.10
  -3   0  10   -0.70    1.80
  -3   0  10    1.00    1.70
   3   0 -10    3.20    2.90
   3   0 -10    3.20    2.10
  -3   0  10    2.00    2.60
   3   0 -10   -1.10    1.70
  -2   0  10 4196.08   80.79
  -2   0  10 4323.67   83.99
   2   0 -10 4266.37   86.49
   2   0 -10 4144.59   83.29
  -2   0  10 4134.19   85.99
   2   0 -10 4197.98   80.89
  -1   0  10   -0.30    1.90
   1   0 -10    0.30    2.40
  -1   0  10   -1.20    1.30
   1   0 -10   -0.40    1.70
   1   0 -10    0.20    1.60
  -1   0  10    0.90    2.40
   0   0 -10  204.28    8.90
   0   0  10  200.98    8.50
   0   0  10  192.88   10.70
   0   0 -10  212.98   11.30
   0   0 -10  200.28   10.10
   0   0  10  210.18   10.30
  -1   0 -10    1.20    1.90
   1   0  10    0.00    1.40
   1   0  10   -1.70    1.50
  -1   0 -10   -0.80    1.30
  -1   0 -10   -0.20    1.90
   1   0  10   -1.60    1.50
   2   0  10 2425.46   52.39
   2   0  10 2346.87   46.00
   2   0  10 2420.86   49.99
  -2   0 -10 2344.27   50.19
  -2   0 -10 2346.07   47.90
  -2   0 -10 2423.76   52.99
  -3   0 -10    5.40    2.10
  -3   0 -10    0.40    2.10
  -3   0 -10    4.60    2.60
   3   0  10    1.40    2.10
   3   0  10    1.00    1.60
   4   0  10 3204.98   66.49
  -4   0 -10 3196.18   63.29
  -4   0 -10 3227.18   68.29
  -4   0 -10 3217.08   64.59
   4   0  10 3140.59   64.39
  -5   0 -10   -0.20    2.10
  -5   0 -10    3.10    2.20
   5   0  10    1.20    2.30
  -5   0 -10    5.90    2.60
   6   0  10  798.22   22.40
   6   0  10  808.62   22.00
  -6   0 -10  810.12   23.60
  -6   0 -10  815.02   21.40
  -6   0 -10  805.22   21.90
  -6  -1  10  272.47   17.70
  -6  -1  10  300.77   16.00
  -6  -1  10  277.17   14.70
   6  -1 -10  312.37   16.20
   6  -1 -10  276.27   13.70
   6   1 -10  276.77   14.90
  -6   1  10  278.47   13.90
  -6   1  10  288.37   16.70
   6   1 -10  278.77   16.60
   6   1 -10  272.47   10.50
  -6   1  10  290.77   14.80
  -5  -1  10 1120.29   32.00
   5  -1 -10 1135.79   26.00
  -5  -1  10 1197.78   34.20
  -5  -1  10 1142.39   37.30
   5  -1 -10 1189.38   35.40
   5   1 -10 1137.59   29.20
   5   1 -10 1100.29   32.60
  -5   1  10 1149.89   35.50
   5   1 -10 1137.69   36.20
  -5   1  10 1143.49   32.50
  -5   1  10 1161.38   32.40
   4  -1 -10 1089.79   34.10
   4  -1 -10 1122.49   33.70
  -4  -1  10 1106.49   30.30
   4  -1 -10 1123.89   27.50
  -4  -1  10 1146.09   35.50
   4   1 -10 1135.09   36.00
   4   1 -10 1144.89   34.90
  -4   1  10 1184.48   30.00
  -4   1  10 1188.18   32.50
  -4   1  10 1137.49   34.00
   4   1 -10 1112.89   29.30
   3  -1 -10    6.10    3.30
   3  -1 -10    5.20    2.40
   3  -1 -10    6.70    3.30
  -3  -1  10   10.80    3.90
  -3  -1  10    8.70    3.10
  -3  -1  10    4.50    3.40
  -3   1  10    2.70    3.00
   3   1 -10    7.30    3.40
   3   1 -10    6.40    2.90
  -3   1  10   10.10    3.30
   3   1 -10   10.30    3.30
  -3   1  10    5.90    3.10
   2  -1 -10 1416.06   34.40
  -2  -1  10 1381.66   37.00
  -2  -1  10 1370.76   32.60
  -2  -1  10 1409.06   35.00
   2  -1 -10 1397.16   32.10
   2  -1 -10 1432.26   36.80
  -2   1  10 1398.06   36.50
   2   1 -10 1264.07   33.70
   2   1 -10 1461.45   37.50
[truncated: 1,700,903 more chars]
